# Supplementary material for: N,N-Diethyl-4-[(E)-(pyridin-3-yl)diazen­yl]aniline
Source: Acta Crystallogr Sect E Struct Rep Online. 2013 Jul 20;69(Pt 8):o1280. doi: 10.1107/S1600536813019545 (PMC3793775; doi:10.1107/S1600536813019545)
Supplement: Supplementary file 1 [file e-69-o1280-sup1.cif]

##############################################################################
#                                                                            #
# This CIF contains the data in a paper accepted for publication in          #
# Acta Crystallographica Section E. It conforms to the requirements of       #
# Notes for Authors for Acta Crystallographica Section E, and has been       #
# peer reviewed under the auspices of the IUCr Commission on Journals.       #
#                                                                            #
# Full details of the Crystallographic Information File format               #
# are given in the paper "The Crystallographic Information File (CIF):       #
# a New Standard Archive File for Crystallography" by S. R. Hall, F. H.      #
# Allen and I. D. Brown [Acta Cryst. (1991), A47, 655-685].                  #
#                                                                            #
# The current version of the core CIF dictionary is obtainable from          #
# ftp://ftp.iucr.org/pub/cif_core.dic.                                       #
#                                                                            #
# Software is freely available for graphical display of the structure(s)     #
# in this CIF. For information consult the CIF software page                 #
# http://www.iucr.org/resources/cif/software.                                #
#                                                                            #
# This file may be used for bona fide research purposes within the           #
# scientific community so long as proper attribution is given to the journal # 
# article from which it was obtained.                                        #
#                                                                            #
##############################################################################
data_global
_audit_creation_method     'from SHELXL97 CIF and IUCr SHELXL97-template'
_journal_date_recd_electronic     2013-06-30
_journal_date_accepted     2013-07-15
_journal_name_full     'Acta Crystallographica, Section E'
_journal_year     2013
_journal_volume     69
_journal_issue      8
_journal_page_first     o1280
_journal_page_last     o1280
_journal_paper_category     QO
_journal_paper_doi     10.1107/S1600536813019545
_journal_coeditor_code     CV5422
_publ_contact_author_name     'Sergiu Draguta'
_publ_contact_author_address
;
D. Ghitu Institute of Electronic Engineering and Nanotechnologies
3/3 Academy Street
MD-2028
Chisinau
Republic of Moldova
;
_publ_contact_author_email     sergiudraguta@gmail.com
_publ_contact_author_fax     '+373-22-72-70-88'
_publ_contact_author_phone     '+373-22-73-70-92'
_publ_section_title
;
<i>N</i>,<i>N</i>-Diethyl-4-[(<i>E</i>)-(pyridin-3-yl)diazenyl]aniline
;
loop_
    _publ_author_name
    _publ_author_address
    'Draguta, Sergiu'
;
D. Ghitu Institute of Electronic Engineering and Nanotechnologies
3/3 Academy Street
MD-2028
Chisinau
Republic of Moldova
;
    'Leonova, Evgeniya'
;
Department of Chemistry and Biology
New Mexico Highlands University
803 University Avenue
Las Vegas
NM 87701
USA
;
    'Fokina, Maria'
;
Saint-Petersburg National Research University of Information Technologies,
Mechanics and Optics
Kronverkskiy Prospekt 49
197101 Saint Petersburg
Russian Federation
;
    'Denisyuk, Igor'
;
Saint-Petersburg National Research University of Information Technologies,
Mechanics and Optics
Kronverkskiy Prospekt 49
197101 Saint Petersburg
Russian Federation
;
    'Timofeeva, Tatiana V.'
;
Department of Chemistry and Biology
New Mexico Highlands University
803 University Avenue
Las Vegas
NM 87701
USA
;
data_I
_audit_creation_method     SHELXL97
_chemical_name_systematic
;
<i>N</i>,<i>N</i>-Diethyl-4-[(<i>E</i>)-(pyridin-3-yl)diazenyl]aniline
;
_chemical_name_common     ?
_chemical_formula_moiety     'C15 H18 N4'
_chemical_formula_sum     'C15 H18 N4'
_chemical_formula_iupac     'C15 H18 N4'
_chemical_formula_weight     254.33
_chemical_melting_point     ?
_symmetry_cell_setting     orthorhombic
_symmetry_space_group_name_H-M     'P 21 21 21'
_symmetry_space_group_name_Hall     'P 2ac 2ab'
loop_
    _symmetry_equiv_pos_as_xyz
    'x, y, z'
    '-x+1/2, -y, z+1/2'
    '-x, y+1/2, -z+1/2'
    'x+1/2, -y+1/2, -z'
_cell_length_a     7.4332(7)
_cell_length_b     9.1093(8)
_cell_length_c     20.1946(19)
_cell_angle_alpha     90.00
_cell_angle_beta     90.00
_cell_angle_gamma     90.00
_cell_volume     1367.4(2)
_cell_formula_units_Z     4
_cell_measurement_reflns_used     8453
_cell_measurement_theta_min     4.47
_cell_measurement_theta_max     30.63
_cell_measurement_temperature     100(2)
_exptl_crystal_description     plate
_exptl_crystal_colour     red
_exptl_crystal_size_max     0.30
_exptl_crystal_size_mid     0.25
_exptl_crystal_size_min     0.20
_exptl_crystal_density_diffrn     1.235
_exptl_crystal_density_meas     ?
_exptl_crystal_density_method     'not measured'
_exptl_crystal_F_000     544
_exptl_absorpt_coefficient_mu     0.077
_exptl_absorpt_correction_type     multi-scan
_exptl_absorpt_process_details     '(SADABS; Sheldrick, 2003)'
_exptl_absorpt_correction_T_min     0.977
_exptl_absorpt_correction_T_max     0.985
_exptl_special_details     ?
_diffrn_ambient_temperature     100(2)
_diffrn_radiation_type     MoK\a
_diffrn_radiation_wavelength     0.71073
_diffrn_radiation_source     'fine-focus sealed tube'
_diffrn_radiation_monochromator     graphite
_diffrn_measurement_device_type     'Bruker APEXII CCD'
_diffrn_measurement_method     '\f and \w scans'
_diffrn_detector_area_resol_mean     ?
_diffrn_reflns_number     16318
_diffrn_reflns_av_R_equivalents     0.0224
_diffrn_reflns_av_sigmaI/netI     0.0191
_diffrn_reflns_theta_min     4.47
_diffrn_reflns_theta_max     30.66
_diffrn_reflns_theta_full     30.66
_diffrn_measured_fraction_theta_max     0.992
_diffrn_measured_fraction_theta_full     0.992
_diffrn_reflns_limit_h_min     -10
_diffrn_reflns_limit_h_max     10
_diffrn_reflns_limit_k_min     -13
_diffrn_reflns_limit_k_max     13
_diffrn_reflns_limit_l_min     -28
_diffrn_reflns_limit_l_max     28
_refine_special_details
;
Refinement of <i>F</i>^2^ against ALL reflections. The weighted <i>R</i>-factor
<i>wR</i> and goodness of fit <i>S</i> are based on <i>F</i>^2^, conventional
<i>R</i>-factors <i>R</i> are based on <i>F</i>, with <i>F</i> set to zero for
negative <i>F</i>^2^. The threshold expression of <i>F</i>^2^ >
\s(<i>F</i>^2^) is used only for calculating <i>R</i>-factors(gt) <i>etc</i>.
and is not relevant to the choice of reflections for refinement.
<i>R</i>-factors based on <i>F</i>^2^ are statistically about twice as large
as those based on <i>F</i>, and <i>R</i>-factors based on ALL data will be
even larger.
;
_reflns_number_total     4195
_reflns_number_gt     4012
_reflns_threshold_expression     I>2\s(I)
_refine_ls_structure_factor_coef     Fsqd
_refine_ls_matrix_type     full
_refine_ls_R_factor_all     0.0477
_refine_ls_R_factor_gt     0.0458
_refine_ls_wR_factor_gt     0.1109
_refine_ls_wR_factor_ref     0.1129
_refine_ls_goodness_of_fit_ref     1.000
_refine_ls_restrained_S_all     1.000
_refine_ls_number_reflns     4195
_refine_ls_number_parameters     174
_refine_ls_number_restraints     0
_refine_ls_hydrogen_treatment     constr
_refine_ls_weighting_scheme     calc
_refine_ls_weighting_details
       'calc w = 1/[\s^2^(Fo^2^)+(0.0500P)^2^+0.7002P] where P=(Fo^2^+2Fc^2^)/3'
_atom_sites_solution_hydrogens     geom
_atom_sites_solution_primary     direct
_atom_sites_solution_secondary     difmap
_refine_ls_shift/su_max     0.001
_refine_ls_shift/su_mean     0.000
_refine_diff_density_max     0.623
_refine_diff_density_min     -0.302
_refine_ls_extinction_method     none
_refine_ls_extinction_coef     ?
_refine_ls_abs_structure_details     ?
_refine_ls_abs_structure_Flack     ?
loop_
    _atom_type_symbol
    _atom_type_description
    _atom_type_scat_dispersion_real
    _atom_type_scat_dispersion_imag
    _atom_type_scat_source
    'C' 'C' 0.0033 0.0016
                         'International Tables Vol C Tables 4.2.6.8 and 6.1.1.4'
    'H' 'H' 0.0000 0.0000
                         'International Tables Vol C Tables 4.2.6.8 and 6.1.1.4'
    'N' 'N' 0.0061 0.0033
                         'International Tables Vol C Tables 4.2.6.8 and 6.1.1.4'
_computing_data_collection     'APEX2 (Bruker, 2005)'
_computing_cell_refinement     'SAINT (Bruker, 2001)'
_computing_data_reduction     'SAINT (Bruker, 2001)'
_computing_structure_solution     'SHELXTL (Sheldrick, 2008)'
_computing_structure_refinement     'SHELXTL (Sheldrick, 2008)'
_computing_molecular_graphics     'SHELXTL (Sheldrick, 2008)'
_computing_publication_material     'SHELXTL (Sheldrick, 2008)'
loop_
    _atom_site_type_symbol
    _atom_site_label
    _atom_site_fract_x
    _atom_site_fract_y
    _atom_site_fract_z
    _atom_site_U_iso_or_equiv
    _atom_site_adp_type
    _atom_site_calc_flag
    _atom_site_refinement_flags
    _atom_site_occupancy
    _atom_site_symmetry_multiplicity
    _atom_site_disorder_assembly
    _atom_site_disorder_group
    N N4 0.00601(15) 0.19116(12) 0.62882(5) 0.0171(2) Uani d . 1 1 . .
    C C9 0.00202(16) 0.29808(13) 0.58137(6) 0.0156(2) Uani d . 1 1 . .
    C C4 0.02116(18) 0.83461(14) 0.38104(7) 0.0203(2) Uani d . 1 1 . .
    C C8 -0.10014(18) 0.27948(14) 0.52266(6) 0.0188(2) Uani d . 1 1 . .
    H H8 -0.1662 0.1914 0.5161 0.023 Uiso calc R 1 1 . .
    C C10 0.09862(17) 0.43213(14) 0.58851(6) 0.0190(2) Uani d . 1 1 . .
    H H10 0.1695 0.4479 0.6270 0.023 Uiso calc R 1 1 . .
    N N3 -0.03161(16) 0.61944(13) 0.42929(6) 0.0214(2) Uani d . 1 1 . .
    C C7 -0.10486(19) 0.38750(15) 0.47499(7) 0.0214(2) Uani d . 1 1 . .
    H H7 -0.1736 0.3720 0.4360 0.026 Uiso calc R 1 1 . .
    N N2 0.04908(15) 0.73981(13) 0.43644(6) 0.0216(2) Uani d . 1 1 . .
    N N1 -0.12281(17) 0.90062(14) 0.27805(6) 0.0252(2) Uani d . 1 1 . .
    C C6 -0.01126(18) 0.51897(14) 0.48261(7) 0.0202(2) Uani d . 1 1 . .
    C C15 -0.03051(19) -0.06308(14) 0.58509(7) 0.0232(3) Uani d . 1 1 . .
    H H15A -0.0141 -0.0317 0.5391 0.035 Uiso calc R 1 1 . .
    H H15B -0.1116 -0.1479 0.5865 0.035 Uiso calc R 1 1 . .
    H H15C 0.0862 -0.0904 0.6040 0.035 Uiso calc R 1 1 . .
    C C14 -0.11139(17) 0.06233(14) 0.62505(6) 0.0182(2) Uani d . 1 1 . .
    H H14A -0.2272 0.0915 0.6047 0.022 Uiso calc R 1 1 . .
    H H14B -0.1369 0.0272 0.6705 0.022 Uiso calc R 1 1 . .
    C C3 0.1248(2) 0.96131(17) 0.37904(8) 0.0271(3) Uani d . 1 1 . .
    H H3 0.2076 0.9829 0.4135 0.032 Uiso calc R 1 1 . .
    C C11 0.09094(18) 0.54000(14) 0.54022(7) 0.0202(2) Uani d . 1 1 . .
    H H11 0.1555 0.6290 0.5462 0.024 Uiso calc R 1 1 . .
    C C1 -0.0180(2) 1.02026(16) 0.27692(7) 0.0263(3) Uani d . 1 1 . .
    H H1 -0.0288 1.0849 0.2402 0.032 Uiso calc R 1 1 . .
    C C5 -0.10281(19) 0.81021(15) 0.32994(7) 0.0217(2) Uani d . 1 1 . .
    H H5 -0.1766 0.7252 0.3322 0.026 Uiso calc R 1 1 . .
    C C12 0.13549(18) 0.19273(15) 0.68329(6) 0.0201(2) Uani d . 1 1 . .
    H H12A 0.2440 0.2474 0.6692 0.024 Uiso calc R 1 1 . .
    H H12B 0.1724 0.0906 0.6931 0.024 Uiso calc R 1 1 . .
    C C2 0.1047(2) 1.05542(16) 0.32577(8) 0.0292(3) Uani d . 1 1 . .
    H H2 0.1741 1.1427 0.3229 0.035 Uiso calc R 1 1 . .
    C C13 0.0618(2) 0.2623(2) 0.74616(7) 0.0303(3) Uani d . 1 1 . .
    H H13A 0.0375 0.3666 0.7382 0.045 Uiso calc R 1 1 . .
    H H13B 0.1504 0.2525 0.7818 0.045 Uiso calc R 1 1 . .
    H H13C -0.0500 0.2128 0.7590 0.045 Uiso calc R 1 1 . .
loop_
    _atom_site_aniso_label
    _atom_site_aniso_U_11
    _atom_site_aniso_U_22
    _atom_site_aniso_U_33
    _atom_site_aniso_U_12
    _atom_site_aniso_U_13
    _atom_site_aniso_U_23
    N4 0.0193(5) 0.0161(4) 0.0160(4) -0.0027(4) -0.0034(4) 0.0008(4)
    C9 0.0150(5) 0.0145(5) 0.0173(5) 0.0002(4) 0.0011(4) -0.0009(4)
    C4 0.0194(6) 0.0191(5) 0.0224(6) 0.0049(5) 0.0038(5) 0.0017(4)
    C8 0.0185(5) 0.0175(5) 0.0205(5) -0.0005(4) -0.0030(5) 0.0011(4)
    C10 0.0178(5) 0.0164(5) 0.0228(5) -0.0006(5) -0.0006(5) -0.0031(4)
    N3 0.0187(5) 0.0212(5) 0.0241(5) -0.0001(4) -0.0010(4) -0.0014(4)
    C7 0.0207(6) 0.0224(6) 0.0211(5) 0.0028(5) -0.0025(5) 0.0023(5)
    N2 0.0196(5) 0.0210(5) 0.0241(5) 0.0008(4) -0.0007(4) -0.0009(4)
    N1 0.0250(6) 0.0263(6) 0.0241(5) -0.0002(5) -0.0011(5) 0.0021(5)
    C6 0.0187(6) 0.0176(5) 0.0242(6) 0.0022(5) 0.0026(5) 0.0028(4)
    C15 0.0217(6) 0.0174(5) 0.0305(6) -0.0012(5) -0.0006(5) -0.0037(5)
    C14 0.0181(5) 0.0157(5) 0.0208(5) -0.0028(4) -0.0003(4) 0.0016(4)
    C3 0.0237(6) 0.0271(7) 0.0305(7) -0.0012(6) -0.0042(6) 0.0011(6)
    C11 0.0188(6) 0.0156(5) 0.0262(6) -0.0004(5) 0.0021(5) -0.0004(4)
    C1 0.0253(6) 0.0242(6) 0.0295(7) 0.0016(5) 0.0042(6) 0.0097(5)
    C5 0.0217(6) 0.0169(5) 0.0266(6) -0.0001(5) 0.0020(5) 0.0004(5)
    C12 0.0209(6) 0.0220(6) 0.0174(5) -0.0008(5) -0.0050(4) 0.0003(4)
    C2 0.0240(6) 0.0221(6) 0.0414(8) -0.0046(5) 0.0011(6) 0.0038(6)
    C13 0.0338(8) 0.0389(8) 0.0183(6) -0.0062(7) -0.0009(5) -0.0064(6)
_geom_special_details
;
All e.s.d.'s (except the e.s.d. in the dihedral angle between two l.s. planes)
are estimated using the full covariance matrix. The cell e.s.d.'s are taken
into account individually in the estimation of e.s.d.'s in distances, angles
and torsion angles; correlations between e.s.d.'s in cell parameters are only
used when they are defined by crystal symmetry. An approximate (isotropic)
treatment of cell e.s.d.'s is used for estimating e.s.d.'s involving l.s.
planes.
;
loop_
    _geom_bond_atom_site_label_1
    _geom_bond_atom_site_label_2
    _geom_bond_site_symmetry_2
    _geom_bond_distance
    _geom_bond_publ_flag
    N4 C9 . 1.3665(15) ?
    N4 C14 . 1.4645(16) ?
    N4 C12 . 1.4616(16) ?
    C9 C8 . 1.4182(17) ?
    C9 C10 . 1.4239(17) ?
    C4 C3 . 1.388(2) ?
    C4 C5 . 1.4012(19) ?
    C4 N2 . 1.4285(17) ?
    C8 C7 . 1.3770(18) ?
    C8 H8 . 0.9500 ?
    C10 C11 . 1.3856(18) ?
    C10 H10 . 0.9500 ?
    N3 N2 . 1.2581(16) ?
    N3 C6 . 1.4213(17) ?
    C7 C6 . 1.3936(19) ?
    C7 H7 . 0.9500 ?
    N1 C1 . 1.3398(19) ?
    N1 C5 . 1.3411(18) ?
    C6 C11 . 1.4027(19) ?
    C15 C14 . 1.5224(18) ?
    C15 H15A . 0.9800 ?
    C15 H15B . 0.9800 ?
    C15 H15C . 0.9800 ?
    C14 H14A . 0.9900 ?
    C14 H14B . 0.9900 ?
    C3 C2 . 1.384(2) ?
    C3 H3 . 0.9500 ?
    C11 H11 . 0.9500 ?
    C1 C2 . 1.381(2) ?
    C1 H1 . 0.9500 ?
    C5 H5 . 0.9500 ?
    C12 C13 . 1.5212(19) ?
    C12 H12A . 0.9900 ?
    C12 H12B . 0.9900 ?
    C2 H2 . 0.9500 ?
    C13 H13A . 0.9800 ?
    C13 H13B . 0.9800 ?
    C13 H13C . 0.9800 ?
loop_
    _geom_angle_atom_site_label_1
    _geom_angle_atom_site_label_2
    _geom_angle_atom_site_label_3
    _geom_angle_site_symmetry_1
    _geom_angle_site_symmetry_3
    _geom_angle
    _geom_angle_publ_flag
    C9 N4 C14 . . 121.45(10) ?
    C9 N4 C12 . . 122.34(11) ?
    C14 N4 C12 . . 116.06(10) ?
    N4 C9 C8 . . 120.84(11) ?
    N4 C9 C10 . . 121.95(11) ?
    C8 C9 C10 . . 117.20(11) ?
    C3 C4 C5 . . 118.38(12) ?
    C3 C4 N2 . . 116.42(12) ?
    C5 C4 N2 . . 125.20(12) ?
    C7 C8 C9 . . 120.85(12) ?
    C7 C8 H8 . . 119.6 ?
    C9 C8 H8 . . 119.6 ?
    C11 C10 C9 . . 121.08(12) ?
    C11 C10 H10 . . 119.5 ?
    C9 C10 H10 . . 119.5 ?
    N2 N3 C6 . . 115.05(11) ?
    C8 C7 C6 . . 121.61(12) ?
    C8 C7 H7 . . 119.2 ?
    C6 C7 H7 . . 119.2 ?
    N3 N2 C4 . . 111.57(11) ?
    C1 N1 C5 . . 116.64(13) ?
    C7 C6 C11 . . 118.64(12) ?
    C7 C6 N3 . . 114.62(12) ?
    C11 C6 N3 . . 126.74(12) ?
    C14 C15 H15A . . 109.5 ?
    C14 C15 H15B . . 109.5 ?
    H15A C15 H15B . . 109.5 ?
    C14 C15 H15C . . 109.5 ?
    H15A C15 H15C . . 109.5 ?
    H15B C15 H15C . . 109.5 ?
    N4 C14 C15 . . 113.18(11) ?
    N4 C14 H14A . . 108.9 ?
    C15 C14 H14A . . 108.9 ?
    N4 C14 H14B . . 108.9 ?
    C15 C14 H14B . . 108.9 ?
    H14A C14 H14B . . 107.8 ?
    C4 C3 C2 . . 118.55(14) ?
    C4 C3 H3 . . 120.7 ?
    C2 C3 H3 . . 120.7 ?
    C10 C11 C6 . . 120.61(12) ?
    C10 C11 H11 . . 119.7 ?
    C6 C11 H11 . . 119.7 ?
    N1 C1 C2 . . 124.08(13) ?
    N1 C1 H1 . . 118.0 ?
    C2 C1 H1 . . 118.0 ?
    N1 C5 C4 . . 123.43(13) ?
    N1 C5 H5 . . 118.3 ?
    C4 C5 H5 . . 118.3 ?
    N4 C12 C13 . . 113.27(12) ?
    N4 C12 H12A . . 108.9 ?
    C13 C12 H12A . . 108.9 ?
    N4 C12 H12B . . 108.9 ?
    C13 C12 H12B . . 108.9 ?
    H12A C12 H12B . . 107.7 ?
    C1 C2 C3 . . 118.88(14) ?
    C1 C2 H2 . . 120.6 ?
    C3 C2 H2 . . 120.6 ?
    C12 C13 H13A . . 109.5 ?
    C12 C13 H13B . . 109.5 ?
    H13A C13 H13B . . 109.5 ?
    C12 C13 H13C . . 109.5 ?
    H13A C13 H13C . . 109.5 ?
    H13B C13 H13C . . 109.5 ?
loop_
    _geom_torsion_atom_site_label_1
    _geom_torsion_atom_site_label_2
    _geom_torsion_atom_site_label_3
    _geom_torsion_atom_site_label_4
    _geom_torsion_site_symmetry_1
    _geom_torsion_site_symmetry_2
    _geom_torsion_site_symmetry_3
    _geom_torsion_site_symmetry_4
    _geom_torsion
    _geom_torsion_publ_flag
    C14 N4 C9 C8 . . . . -7.75(18) ?
    C12 N4 C9 C8 . . . . 167.67(12) ?
    C14 N4 C9 C10 . . . . 172.05(11) ?
    C12 N4 C9 C10 . . . . -12.53(18) ?
    N4 C9 C8 C7 . . . . 179.69(12) ?
    C10 C9 C8 C7 . . . . -0.12(18) ?
    N4 C9 C10 C11 . . . . -179.14(12) ?
    C8 C9 C10 C11 . . . . 0.66(18) ?
    C9 C8 C7 C6 . . . . -0.5(2) ?
    C6 N3 N2 C4 . . . . -179.69(11) ?
    C3 C4 N2 N3 . . . . -170.84(12) ?
    C5 C4 N2 N3 . . . . 10.04(18) ?
    C8 C7 C6 C11 . . . . 0.5(2) ?
    C8 C7 C6 N3 . . . . -179.38(12) ?
    N2 N3 C6 C7 . . . . 178.43(12) ?
    N2 N3 C6 C11 . . . . -1.45(19) ?
    C9 N4 C14 C15 . . . . 87.55(14) ?
    C12 N4 C14 C15 . . . . -88.15(14) ?
    C5 C4 C3 C2 . . . . -1.9(2) ?
    N2 C4 C3 C2 . . . . 178.95(13) ?
    C9 C10 C11 C6 . . . . -0.63(19) ?
    C7 C6 C11 C10 . . . . 0.04(19) ?
    N3 C6 C11 C10 . . . . 179.91(12) ?
    C5 N1 C1 C2 . . . . -1.0(2) ?
    C1 N1 C5 C4 . . . . -0.7(2) ?
    C3 C4 C5 N1 . . . . 2.1(2) ?
    N2 C4 C5 N1 . . . . -178.75(13) ?
    C9 N4 C12 C13 . . . . 95.10(15) ?
    C14 N4 C12 C13 . . . . -89.25(14) ?
    N1 C1 C2 C3 . . . . 1.2(2) ?
    C4 C3 C2 C1 . . . . 0.3(2) ?
loop_
    _geom_hbond_atom_site_label_D
    _geom_hbond_atom_site_label_H
    _geom_hbond_atom_site_label_A
    _geom_hbond_site_symmetry_A
    _geom_hbond_distance_DH
    _geom_hbond_distance_HA
    _geom_hbond_distance_DA
    _geom_hbond_angle_DHA
    C3 H3 Cg 4_566 0.950 2.603 3.483(2) 158
_iucr_refine_instructions_details
;
TITL sad in P2(1)2(1)2(1)
CELL 0.71073 7.4332 9.1093 20.1946 90 90 90
ZERR 4 0.0007 0.0008 0.0019 0 0 0
LATT -1
SYMM 0.5-X,-Y,0.5+Z
SYMM -X,0.5+Y,0.5-Z
SYMM 0.5+X,0.5-Y,-Z
SFAC C H N
UNIT 60 72 16
ACTA
CONF
merg 2
L.S. 20
PLAN  20
TEMP -173
BOND $H
fmap 2
WGHT    0.050000    0.700200
FVAR       0.18832
N4    3    0.006014    0.191163    0.628818    11.00000    0.01928    0.01613 =
         0.01599    0.00081   -0.00341   -0.00271
C9    1    0.002019    0.298077    0.581373    11.00000    0.01503    0.01452 =
         0.01733   -0.00086    0.00113    0.00023
C4    1    0.021163    0.834606    0.381039    11.00000    0.01938    0.01913 =
         0.02243    0.00170    0.00381    0.00493
C8    1   -0.100143    0.279480    0.522660    11.00000    0.01854    0.01752 =
         0.02047    0.00112   -0.00303   -0.00051
AFIX  43
H8    2   -0.166169    0.191366    0.516132    11.00000   -1.20000
AFIX   0
C10   1    0.098621    0.432130    0.588513    11.00000    0.01782    0.01644 =
         0.02279   -0.00310   -0.00056   -0.00061
AFIX  43
H10   2    0.169490    0.447860    0.627013    11.00000   -1.20000
AFIX   0
N3    3   -0.031615    0.619439    0.429286    11.00000    0.01875    0.02123 =
         0.02414   -0.00135   -0.00103   -0.00014
C7    1   -0.104865    0.387499    0.474992    11.00000    0.02074    0.02239 =
         0.02112    0.00233   -0.00254    0.00279
AFIX  43
H7    2   -0.173617    0.372019    0.435956    11.00000   -1.20000
AFIX   0
N2    3    0.049079    0.739805    0.436440    11.00000    0.01957    0.02098 =
         0.02411   -0.00091   -0.00069    0.00082
N1    3   -0.122807    0.900617    0.278051    11.00000    0.02502    0.02632 =
         0.02413    0.00206   -0.00115   -0.00020
C6    1   -0.011256    0.518974    0.482610    11.00000    0.01869    0.01760 =
         0.02422    0.00285    0.00263    0.00219
C15   1   -0.030506   -0.063082    0.585089    11.00000    0.02174    0.01737 =
         0.03053   -0.00373   -0.00058   -0.00119
AFIX 137
H15A  2   -0.014094   -0.031746    0.539060    11.00000   -1.50000
H15B  2   -0.111571   -0.147869    0.586482    11.00000   -1.50000
H15C  2    0.086215   -0.090361    0.604003    11.00000   -1.50000
AFIX   0
C14   1   -0.111395    0.062328    0.625046    11.00000    0.01809    0.01570 =
         0.02083    0.00160   -0.00032   -0.00280
AFIX  23
H14A  2   -0.227175    0.091486    0.604696    11.00000   -1.20000
H14B  2   -0.136896    0.027240    0.670485    11.00000   -1.20000
AFIX   0
C3    1    0.124754    0.961311    0.379038    11.00000    0.02367    0.02709 =
         0.03047    0.00107   -0.00423   -0.00118
AFIX  43
H3    2    0.207643    0.982940    0.413490    11.00000   -1.20000
AFIX   0
C11   1    0.090945    0.540005    0.540224    11.00000    0.01877    0.01564 =
         0.02619   -0.00041    0.00212   -0.00038
AFIX  43
H11   2    0.155498    0.629036    0.546192    11.00000   -1.20000
AFIX   0
C1    1   -0.018024    1.020259    0.276920    11.00000    0.02532    0.02417 =
         0.02947    0.00965    0.00415    0.00156
AFIX  43
H1    2   -0.028780    1.084937    0.240230    11.00000   -1.20000
AFIX   0
C5    1   -0.102809    0.810208    0.329942    11.00000    0.02167    0.01695 =
         0.02659    0.00043    0.00203   -0.00014
AFIX  43
H5    2   -0.176552    0.725174    0.332174    11.00000   -1.20000
AFIX   0
C12   1    0.135486    0.192729    0.683287    11.00000    0.02089    0.02198 =
         0.01738    0.00031   -0.00499   -0.00076
AFIX  23
H12A  2    0.243975    0.247432    0.669153    11.00000   -1.20000
H12B  2    0.172436    0.090610    0.693108    11.00000   -1.20000
AFIX   0
C2    1    0.104656    1.055417    0.325772    11.00000    0.02397    0.02213 =
         0.04135    0.00384    0.00113   -0.00464
AFIX  43
H2    2    0.174071    1.142743    0.322851    11.00000   -1.20000
AFIX   0
C13   1    0.061782    0.262317    0.746159    11.00000    0.03378    0.03894 =
         0.01825   -0.00637   -0.00095   -0.00617
AFIX 137
H13A  2    0.037457    0.366569    0.738198    11.00000   -1.50000
H13B  2    0.150357    0.252459    0.781828    11.00000   -1.50000
H13C  2   -0.049951    0.212754    0.758956    11.00000   -1.50000
HKLF 4
REM  sad in P2(1)2(1)2(1)
REM R1 =  0.0458 for   4012 Fo > 4sig(Fo)  and  0.0477 for all   4195 data
REM    174 parameters refined using      0 restraints
END
WGHT      0.0691      0.4684
REM Highest difference peak  0.623,  deepest hole -0.302,  1-sigma level  0.053
Q1    1   0.0392  0.6687  0.4616  11.00000  0.05    0.62
Q2    1  -0.0416  0.6834  0.4029  11.00000  0.05    0.59
Q3    1   0.0329  0.5437  0.5073  11.00000  0.05    0.41
Q4    1  -0.0447  0.7946  0.3605  11.00000  0.05    0.38
Q5    1   0.0934  0.8929  0.3829  11.00000  0.05    0.36
Q6    1  -0.0679  0.4520  0.4850  11.00000  0.05    0.35
Q7    1   0.1142  0.9954  0.3477  11.00000  0.05    0.34
Q8    1  -0.0886  0.3263  0.4956  11.00000  0.05    0.30
Q9    1  -0.0597  0.2977  0.5527  11.00000  0.05    0.28
Q10   1  -0.0403  0.1263  0.6170  11.00000  0.05    0.28
Q11   1   0.0276  0.3755  0.5859  11.00000  0.05    0.27
Q12   1   0.1265  0.5215  0.5752  11.00000  0.05    0.25
Q13   1   0.0160  0.2408  0.6061  11.00000  0.05    0.25
Q14   1   0.0697  0.2011  0.6580  11.00000  0.05    0.24
Q15   1   0.1083  0.4773  0.5617  11.00000  0.05    0.23
Q16   1  -0.0722 -0.0011  0.6061  11.00000  0.05    0.22
Q17   1  -0.0076  0.5572  0.4595  11.00000  0.05    0.22
Q18   1   0.0292  0.8022  0.4041  11.00000  0.05    0.22
Q19   1   0.0559  1.0212  0.3010  11.00000  0.05    0.22
Q20   1   0.0960  0.2231  0.7155  11.00000  0.05    0.20
;
