# Supplementary material for: N,N-Diethyl-4-[(E)-(pyridin-3-yl)diazen­yl]aniline
Source: Acta Crystallogr Sect E Struct Rep Online. 2013 Jul 20;69(Pt 8):o1280. doi: 10.1107/S1600536813019545 (PMC3793775; doi:10.1107/S1600536813019545)
Supplement: Supplementary file 2 [file e-69-o1280-Isup2.hkl]

# 
# h,k,l, Fc-squared, Fo-squared, sigma(Fo-squared) and status flag 
# 
data_I
_shelx_title ' sad in P2(1)2(1)2(1)' 
_shelx_refln_list_code          4 
_shelx_F_calc_maximum      184.25 
_exptl_crystal_F_000       544.00 
_reflns_d_resolution_high  0.6969 
 
loop_ 
 _symmetry_equiv_pos_as_xyz 
 'x, y, z' 
 '-x+1/2, -y, z+1/2' 
 '-x, y+1/2, -z+1/2' 
 'x+1/2, -y+1/2, -z' 
 
_cell_length_a     7.4332 
_cell_length_b     9.1093 
_cell_length_c    20.1946 
_cell_angle_alpha  90.000 
_cell_angle_beta   90.000 
_cell_angle_gamma  90.000 
 
_shelx_F_squared_multiplier     1.000 
 
loop_ 
 _refln_index_h 
 _refln_index_k 
 _refln_index_l 
 _refln_F_squared_calc 
 _refln_F_squared_meas 
 _refln_F_squared_sigma 
 _refln_observed_status 
   2   0   0    33948.92    28087.39    383.09 o 
   4   0   0      422.84      428.15      5.09 o 
   6   0   0        0.67        0.36      0.41 o 
   8   0   0     1048.61     1014.61     26.79 o 
  10   0   0      428.20      400.90     18.89 o 
   2   1   0      458.13      478.98      4.06 o 
   3   1   0      316.36      324.36      3.10 o 
   4   1   0        8.94       10.36      0.59 o 
   5   1   0       11.42       13.95      1.07 o 
   6   1   0       17.45       19.10      0.82 o 
   7   1   0       38.02       32.85      1.42 o 
   8   1   0       16.72       16.04      1.14 o 
   9   1   0       35.00       32.66      1.63 o 
  10   1   0        9.54        9.42      1.23 o 
   0   2   0       51.55       46.24      1.41 o 
   1   2   0      422.01      427.55      4.09 o 
   2   2   0       75.99       84.13      1.27 o 
   3   2   0      137.51      163.84      1.89 o 
   4   2   0      310.93      364.17      3.19 o 
   5   2   0      317.25      351.40      3.26 o 
   6   2   0       16.22       20.28      0.87 o 
   7   2   0        0.67        1.13      0.40 o 
   8   2   0       58.36       63.35      2.09 o 
   9   2   0       43.33       48.76      2.44 o 
  10   2   0       37.01       41.49      2.66 o 
   1   3   0      118.62      129.51      2.15 o 
   2   3   0       17.59       12.65      0.47 o 
   3   3   0      240.78      270.77      2.46 o 
   4   3   0      225.12      206.55      2.19 o 
   5   3   0       84.78       89.03      1.51 o 
   6   3   0      155.94      145.98      2.21 o 
   7   3   0       47.98       42.15      1.20 o 
   8   3   0       46.52       46.58      1.85 o 
   9   3   0       25.54       23.34      1.68 o 
  10   3   0        9.50       11.12      1.40 o 
   0   4   0      946.59      933.66     12.26 o 
   1   4   0      195.59      197.98      2.13 o 
   2   4   0      518.93      578.34      5.16 o 
   3   4   0      160.78      172.97      2.48 o 
   4   4   0      101.56      112.77      1.46 o 
   5   4   0       31.52       25.55      0.87 o 
   6   4   0        1.00        0.39      0.35 o 
   7   4   0       30.07       27.13      1.22 o 
   8   4   0        0.92        0.82      0.59 o 
   9   4   0       74.54       79.71      2.64 o 
  10   4   0        4.44        3.23      1.28 o 
   1   5   0      105.56      125.01      1.68 o 
   2   5   0      165.69      178.79      2.71 o 
   3   5   0        0.03       -0.16      0.19 o 
   4   5   0       17.95       20.19      0.91 o 
   5   5   0      202.52      197.67      3.06 o 
   6   5   0       39.22       39.32      1.36 o 
   7   5   0       35.28       36.96      1.87 o 
   8   5   0        6.02        4.19      0.80 o 
   9   5   0       35.22       37.59      2.07 o 
   0   6   0      323.87      273.98      4.81 o 
   1   6   0       68.65       88.43      1.43 o 
   2   6   0       11.01       24.85      0.83 o 
   3   6   0       52.50       49.54      1.15 o 
   4   6   0      562.22      526.78      6.06 o 
   5   6   0       38.98       40.95      2.08 o 
   6   6   0      497.70      471.51      6.46 o 
   7   6   0       12.34       13.63      1.11 o 
   8   6   0       65.28       61.64      1.99 o 
   9   6   0       19.43       23.32      1.54 o 
   1   7   0       60.99       54.85      1.17 o 
   2   7   0        0.09       -0.19      0.33 o 
   3   7   0      198.90      161.41      2.32 o 
   4   7   0        0.00        0.35      0.42 o 
   5   7   0      130.88      100.43      2.25 o 
   6   7   0        5.75        6.17      0.80 o 
   7   7   0       26.92       23.18      1.44 o 
   8   7   0        8.07       10.83      1.26 o 
   0   8   0      467.62      503.97      8.37 o 
   1   8   0      300.51      339.22      4.43 o 
   2   8   0       33.43       46.07      1.37 o 
   3   8   0        0.07        1.13      0.42 o 
   4   8   0      146.78      119.83      3.83 o 
   5   8   0       91.72       83.90      2.11 o 
   6   8   0        0.01        0.78      0.56 o 
   7   8   0        0.02       -0.36      0.62 o 
   8   8   0      190.75      177.13      5.99 o 
   1   9   0       35.12       40.64      1.67 o 
   2   9   0      396.50      393.17      5.13 o 
   3   9   0       98.46      104.62      3.39 o 
   4   9   0       58.19       60.96      2.16 o 
   5   9   0        3.95        2.40      0.70 o 
   6   9   0       35.93       40.45      2.62 o 
   7   9   0       53.85       64.82      2.44 o 
   0  10   0        3.77        3.37      1.69 o 
   1  10   0      128.47      106.95      2.42 o 
   2  10   0        3.53        2.26      0.70 o 
   3  10   0      279.89      284.26      6.11 o 
   4  10   0       33.79       26.31      2.64 o 
   5  10   0      128.33      144.73      3.74 o 
   6  10   0      126.58      130.38      3.58 o 
   1  11   0        7.44        6.92      0.88 o 
   2  11   0        5.10        4.44      1.18 o 
   3  11   0        0.85        0.09      0.65 o 
   4  11   0        2.76       -0.07      0.88 o 
   5  11   0       42.86       56.88      2.44 o 
   0  12   0      104.29      112.41      3.88 o 
   1  12   0       49.30       49.28      2.97 o 
   2  12   0        9.30        6.88      1.19 o 
   3  12   0      141.36      172.26      4.28 o 
   4  12   0       27.26       33.57      2.79 o 
   1  13   0       10.56       14.77      2.09 o 
   2   0   1        1.97        0.09      0.18 o 
   3   0   1       17.59       20.33      0.43 o 
   4   0   1        4.57        6.75      0.50 o 
   5   0   1       27.55       25.27      0.66 o 
   6   0   1        0.07        0.14      0.26 o 
   7   0   1        4.65        5.41      0.81 o 
   8   0   1        0.93        0.28      0.57 o 
   9   0   1        9.04        8.25      1.02 o 
  10   0   1       30.29       26.02      3.04 o 
 -10   1   1      145.30      160.94      4.00 o 
  -9   1   1       39.96       38.02      1.70 o 
  -8   1   1      168.74      169.78      3.13 o 
  -7   1   1      194.10      178.69      2.50 o 
  -6   1   1        3.26        4.27      0.47 o 
  -5   1   1      139.13      131.05      2.32 o 
  -4   1   1      340.88      358.75      3.15 o 
  -3   1   1      201.65      215.80      2.21 o 
  -2   1   1     1228.55     1272.94     10.11 o 
   2   1   1     1229.09     1278.39     11.28 o 
   3   1   1      201.73      212.76      2.21 o 
   4   1   1      340.79      360.68      3.21 o 
   5   1   1      139.20      130.56      1.61 o 
   6   1   1        3.28        4.15      0.42 o 
   7   1   1      194.10      175.69      3.25 o 
   8   1   1      168.89      169.96      3.26 o 
   9   1   1       39.93       35.17      1.69 o 
  10   1   1      145.20      161.98      4.00 o 
 -10   2   1       55.06       57.21      2.43 o 
  -9   2   1       49.45       51.73      2.49 o 
  -8   2   1      516.59      530.61      6.46 o 
  -7   2   1      217.02      211.87      2.91 o 
  -6   2   1      503.49      502.97      5.08 o 
  -5   2   1      102.22       96.54      1.56 o 
  -4   2   1      570.88      583.93      5.32 o 
  -3   2   1      235.76      272.19      2.72 o 
  -2   2   1      635.95      712.23      5.90 o 
  -1   2   1     2078.22     2148.17     16.59 o 
   0   2   1     1075.85     1175.83     11.88 o 
   1   2   1     2078.05     2137.67     32.00 o 
   2   2   1      635.93      705.45      5.90 o 
   3   2   1      235.74      273.31      2.64 o 
   4   2   1      571.04      582.99      4.79 o 
   5   2   1      102.21       94.77      2.37 o 
   6   2   1      503.57      502.61      5.11 o 
   7   2   1      217.02      210.69      2.86 o 
   8   2   1      516.87      531.71      8.49 o 
   9   2   1       49.49       47.13      2.03 o 
  10   2   1       55.12       53.93      2.81 o 
 -10   3   1        2.69        3.10      2.26 o 
  -9   3   1        5.61        7.05      1.08 o 
  -8   3   1      119.42      120.36      2.24 o 
  -7   3   1       21.35       22.77      1.12 o 
  -6   3   1      669.98      677.21      6.47 o 
  -5   3   1       39.70       40.10      1.00 o 
  -4   3   1      453.39      476.62      5.62 o 
  -3   3   1      505.71      496.59      4.56 o 
  -2   3   1     1837.32     2019.21     17.90 o 
  -1   3   1      576.58      610.70      4.68 o 
   0   3   1      395.42      434.05      4.26 o 
   1   3   1      576.57      608.99      6.19 o 
   2   3   1     1837.01     2027.97     17.56 o 
   3   3   1      505.88      497.26      4.40 o 
   4   3   1      453.36      477.85      4.09 o 
   5   3   1       39.71       38.68      0.87 o 
   6   3   1      669.71      670.67      6.48 o 
   7   3   1       21.41       23.94      1.08 o 
   8   3   1      119.28      129.87      2.66 o 
   9   3   1        5.61        5.47      0.98 o 
  10   3   1        2.70        2.80      0.95 o 
 -10   4   1       13.40       14.66      3.10 o 
  -9   4   1        0.11       -0.99      1.16 o 
  -8   4   1       19.18       20.20      1.31 o 
  -7   4   1      108.52      107.29      2.28 o 
  -6   4   1       24.67       25.58      1.02 o 
  -5   4   1      101.66      103.21      1.70 o 
  -4   4   1      225.85      230.52      2.39 o 
  -3   4   1      149.51      169.34      2.01 o 
  -2   4   1     1028.10     1118.44      8.48 o 
  -1   4   1      510.91      577.47      5.07 o 
   0   4   1      945.02     1009.84      8.78 o 
   1   4   1      510.67      567.54      5.60 o 
   2   4   1     1027.67     1130.93     13.72 o 
   3   4   1      149.55      173.30      1.65 o 
   4   4   1      225.83      231.00      2.39 o 
   5   4   1      101.58      102.57      1.73 o 
   6   4   1       24.59       24.57      1.14 o 
   7   4   1      108.63      108.08      2.31 o 
   8   4   1       19.09       21.73      1.57 o 
   9   4   1        0.12        0.48      0.68 o 
  10   4   1       13.37       10.33      2.40 o 
  -9   5   1        3.14        2.28      1.15 o 
  -8   5   1        9.25        9.82      0.88 o 
  -7   5   1       55.39       54.72      1.48 o 
  -6   5   1       16.27       17.91      1.01 o 
  -5   5   1       88.24       79.70      1.63 o 
  -4   5   1      111.52      115.35      1.86 o 
  -3   5   1       50.02       52.49      0.98 o 
  -2   5   1      142.04      135.41      1.66 o 
  -1   5   1       30.04       24.01      0.70 o 
   0   5   1       45.29       34.75      0.76 o 
   1   5   1       29.99       24.48      0.70 o 
   2   5   1      141.96      132.47      2.00 o 
   3   5   1       49.87       52.93      0.97 o 
   4   5   1      111.58      117.72      1.71 o 
   5   5   1       88.06       81.91      2.17 o 
   6   5   1       16.36       17.22      1.24 o 
   7   5   1       55.32       53.19      1.94 o 
   8   5   1        9.22        5.26      0.91 o 
   9   5   1        3.13        1.90      0.70 o 
  -9   6   1        1.17        0.94      1.02 o 
  -8   6   1       12.89       13.99      1.34 o 
  -7   6   1       41.83       41.89      1.38 o 
  -6   6   1        4.89        3.35      0.57 o 
  -5   6   1      164.51      193.13      2.77 o 
  -4   6   1       56.31       55.04      1.36 o 
  -3   6   1      163.33      192.20      2.25 o 
  -2   6   1       24.43       26.52      0.83 o 
  -1   6   1       76.11       88.57      1.50 o 
   0   6   1        0.88        1.15      0.25 o 
   1   6   1       76.24       88.11      1.41 o 
   2   6   1       24.41       27.17      0.83 o 
   3   6   1      163.41      188.63      2.69 o 
   4   6   1       56.41       51.61      1.63 o 
   5   6   1      164.53      188.32      4.40 o 
   6   6   1        4.93        3.67      0.81 o 
   7   6   1       41.81       42.86      3.59 o 
   8   6   1       12.88       14.77      1.22 o 
   9   6   1        1.19        1.17      1.51 o 
  -8   7   1       17.24       20.62      1.68 o 
  -7   7   1       65.01       65.65      2.28 o 
  -6   7   1       58.16       47.88      1.86 o 
  -5   7   1       44.30       45.42      1.48 o 
  -4   7   1      138.67      110.89      2.26 o 
  -3   7   1        5.00        7.96      0.60 o 
  -2   7   1       26.39       17.22      0.85 o 
  -1   7   1       14.78       14.36      0.73 o 
   0   7   1        8.50       12.44      0.83 o 
   1   7   1       14.76       14.37      0.71 o 
   2   7   1       26.52       15.75      0.96 o 
   3   7   1        4.97        9.84      0.76 o 
   4   7   1      138.86      102.21      2.18 o 
   5   7   1       44.29       44.86      1.51 o 
   6   7   1       58.18       46.76      1.65 o 
   7   7   1       65.10       63.81      2.01 o 
   8   7   1       17.23       22.08      1.51 o 
  -8   8   1       14.86       12.05      1.87 o 
  -7   8   1       69.56       73.09      2.48 o 
  -6   8   1       18.00       17.53      1.30 o 
  -5   8   1       63.21       55.48      1.76 o 
  -4   8   1       20.88       15.86      1.09 o 
  -3   8   1      108.33       90.18      2.60 o 
  -2   8   1       84.22       74.62      1.74 o 
  -1   8   1      245.23      214.93      3.27 o 
   0   8   1        0.10        0.48      0.48 o 
   1   8   1      245.31      218.60      3.99 o 
   2   8   1       84.22       73.23      1.75 o 
   3   8   1      108.43       87.04      1.81 o 
   4   8   1       20.92       17.64      1.13 o 
   5   8   1       63.20       56.13      1.79 o 
   6   8   1       18.01       18.78      1.33 o 
   7   8   1       69.56       70.40      2.18 o 
   8   8   1       14.90       13.57      2.03 o 
  -7   9   1       37.20       46.83      2.01 o 
  -6   9   1       46.85       50.55      1.83 o 
  -5   9   1        9.10        9.00      0.95 o 
  -4   9   1       45.58       41.14      1.55 o 
  -3   9   1      129.95      114.42      2.93 o 
  -2   9   1      436.78      411.58      5.31 o 
  -1   9   1      682.19      595.36      6.86 o 
   0   9   1      678.57      626.94      7.19 o 
   1   9   1      682.13      589.02      7.16 o 
   2   9   1      436.59      408.55      5.31 o 
   3   9   1      129.99      114.80      3.12 o 
   4   9   1       45.48       41.27      2.50 o 
   5   9   1        9.13       10.19      1.34 o 
   6   9   1       46.85       49.92      1.90 o 
   7   9   1       37.23       48.63      1.99 o 
  -6  10   1       27.42       27.53      2.20 o 
  -5  10   1       57.79       63.24      2.44 o 
  -4  10   1      106.70      109.53      3.15 o 
  -3  10   1       71.07       71.05      2.44 o 
  -2  10   1      228.93      229.91      7.62 o 
  -1  10   1       30.40       26.13      1.41 o 
   0  10   1      143.85      131.84      2.67 o 
   1  10   1       30.42       29.04      1.43 o 
   2  10   1      228.84      227.55      3.76 o 
   3  10   1       71.22       68.31      2.44 o 
   4  10   1      106.69      108.87      3.09 o 
   5  10   1       57.78       61.28      2.68 o 
   6  10   1       27.47       29.24      2.24 o 
  -5  11   1       34.57       45.15      2.36 o 
  -4  11   1       70.12       73.54      2.66 o 
  -3  11   1       11.24        9.91      2.12 o 
  -2  11   1      215.12      209.21      6.05 o 
  -1  11   1       79.80       81.01      2.22 o 
   0  11   1        6.01        6.95      0.95 o 
   1  11   1       79.76       80.69      2.25 o 
   2  11   1      215.13      204.50      4.44 o 
   3  11   1       11.27       10.25      1.75 o 
   4  11   1       70.12       73.14      2.71 o 
   5  11   1       34.62       49.39      2.33 o 
  -4  12   1       67.33      100.46      3.31 o 
  -3  12   1       19.77       22.53      2.07 o 
  -2  12   1        9.67        8.66      1.35 o 
  -1  12   1       12.33        9.51      1.24 o 
   0  12   1      149.45      154.47      3.26 o 
   1  12   1       12.32       10.58      1.11 o 
   2  12   1        9.67       11.43      1.40 o 
   3  12   1       19.75       21.08      1.79 o 
   4  12   1       67.23       94.81      3.20 o 
  -1  13   1        2.37        2.54      1.69 o 
   0  13   1      118.27      146.96      3.33 o 
   1  13   1        2.37        2.26      1.69 o 
   2   0   2     1627.24     1777.87     15.61 o 
   3   0   2        0.96        0.25      0.20 o 
   4   0   2      341.24      363.87      3.17 o 
   5   0   2       21.32       19.38      0.59 o 
   6   0   2        7.85        8.57      0.67 o 
   7   0   2       11.43       10.57      0.88 o 
   8   0   2        0.42        0.67      0.54 o 
   9   0   2       18.08       13.63      1.13 o 
  10   0   2       60.51       56.45      2.44 o 
 -10   1   2       34.00       33.95      3.42 o 
  -9   1   2      170.77      164.21      3.23 o 
  -8   1   2       77.01       77.56      2.00 o 
  -7   1   2      209.18      201.91      2.76 o 
  -6   1   2      230.80      229.25      3.86 o 
  -5   1   2       94.04       96.93      1.31 o 
  -4   1   2      879.54      961.20      8.17 o 
  -3   1   2      869.93      956.29      7.89 o 
  -2   1   2     6524.80     6598.08     79.16 o 
   2   1   2     6523.66     6654.38     64.88 o 
   3   1   2      869.98      958.93      8.31 o 
   4   1   2      879.70      962.46      8.88 o 
   5   1   2       93.93       97.66      1.39 o 
   6   1   2      230.90      231.63      2.53 o 
   7   1   2      209.09      198.95      3.34 o 
   8   1   2       77.02       80.76      2.69 o 
   9   1   2      170.86      162.08      3.39 o 
  10   1   2       33.99       33.41      3.36 o 
 -10   2   2       36.67       38.86      2.32 o 
  -9   2   2       39.14       42.21      1.89 o 
  -8   2   2      361.23      351.17      4.81 o 
  -7   2   2       87.07       85.80      1.71 o 
  -6   2   2      384.87      367.45      3.99 o 
  -5   2   2      219.53      193.64      2.44 o 
  -4   2   2       23.49       25.57      0.73 o 
  -3   2   2       36.13       46.83      0.85 o 
  -2   2   2      288.21      277.33      2.37 o 
  -1   2   2      698.87      696.04      5.70 o 
   0   2   2      319.39      319.40      3.58 o 
   1   2   2      698.13      688.40      6.31 o 
   2   2   2      288.05      274.47      2.96 o 
   3   2   2       36.12       44.98      0.86 o 
   4   2   2       23.48       26.33      0.65 o 
   5   2   2      219.44      201.20      2.17 o 
   6   2   2      384.70      368.81      4.57 o 
   7   2   2       87.16       85.51      1.97 o 
   8   2   2      361.12      349.54      4.89 o 
   9   2   2       39.13       39.07      1.45 o 
  10   2   2       36.62       37.66      3.95 o 
 -10   3   2        7.53        6.77      2.26 o 
  -9   3   2       63.87       63.13      2.32 o 
  -8   3   2       84.24       78.93      1.78 o 
  -7   3   2      151.43      159.07      2.43 o 
  -6   3   2      345.24      334.13      3.82 o 
  -5   3   2      119.89      139.46      2.13 o 
  -4   3   2      419.65      410.44      4.11 o 
  -3   3   2     1157.86     1286.25      9.63 o 
  -2   3   2       33.21       26.33      0.63 o 
  -1   3   2      810.78      862.77      6.79 o 
   0   3   2      416.86      495.36      4.24 o 
   1   3   2      811.06      851.09      7.89 o 
   2   3   2       33.08       27.94      0.67 o 
   3   3   2     1157.72     1282.25     10.51 o 
   4   3   2      419.07      419.30      3.69 o 
   5   3   2      119.80      141.10      1.75 o 
   6   3   2      344.91      335.32      3.82 o 
   7   3   2      151.38      156.14      2.44 o 
   8   3   2       84.16       78.41      2.07 o 
   9   3   2       63.83       63.06      2.33 o 
  10   3   2        7.53       10.01      1.35 o 
 -10   4   2       12.42       11.84      2.82 o 
  -9   4   2       14.79       17.33      1.89 o 
  -8   4   2       29.96       33.19      1.26 o 
  -7   4   2       42.56       46.27      1.35 o 
  -6   4   2      110.52      103.87      1.68 o 
  -5   4   2        2.13        2.29      0.36 o 
  -4   4   2       11.56       12.04      0.63 o 
  -3   4   2      336.64      372.39      3.30 o 
  -2   4   2      368.26      409.35      3.50 o 
  -1   4   2      179.24      182.56      1.86 o 
   0   4   2        3.12       -0.28      0.28 o 
   1   4   2      179.09      184.23      1.95 o 
   2   4   2      368.12      411.07      3.79 o 
   3   4   2      336.69      370.05      3.62 o 
   4   4   2       11.55       11.77      0.47 o 
   5   4   2        2.14        2.45      0.73 o 
   6   4   2      110.61      104.51      2.63 o 
   7   4   2       42.68       45.98      1.73 o 
   8   4   2       29.94       30.51      1.78 o 
   9   4   2       14.83       18.55      1.57 o 
  10   4   2       12.40       13.26      1.51 o 
  -9   5   2        8.15        6.86      1.08 o 
  -8   5   2       31.97       33.02      1.95 o 
  -7   5   2       20.62       18.43      1.23 o 
  -6   5   2        5.59        5.73      0.65 o 
  -5   5   2      286.00      275.56      3.38 o 
  -4   5   2      165.31      179.87      2.44 o 
  -3   5   2      554.45      600.31      5.07 o 
  -2   5   2      298.27      311.50      2.96 o 
  -1   5   2       95.89      126.84      1.55 o 
   0   5   2      252.32      258.47      2.76 o 
   1   5   2       95.92      124.40      2.62 o 
   2   5   2      298.04      311.99      5.09 o 
   3   5   2      554.89      599.02      7.42 o 
   4   5   2      165.16      179.66      2.29 o 
   5   5   2      286.11      276.77      4.45 o 
   6   5   2        5.62        4.93      0.81 o 
   7   5   2       20.66       21.26      1.69 o 
   8   5   2       32.02       32.90      2.02 o 
   9   5   2        8.11        8.45      1.66 o 
  -9   6   2       12.97       11.03      2.54 o 
  -8   6   2       15.49       17.71      1.16 o 
  -7   6   2       66.96       67.16      1.71 o 
  -6   6   2       17.10       12.99      1.10 o 
  -5   6   2       23.98       28.84      1.13 o 
  -4   6   2       46.02       40.31      1.11 o 
  -3   6   2       76.76       82.58      1.31 o 
  -2   6   2       24.03       22.39      0.67 o 
  -1   6   2      156.68      170.50      2.16 o 
   0   6   2       17.91       12.96      0.50 o 
   1   6   2      156.74      174.83      2.23 o 
   2   6   2       24.03       22.34      0.85 o 
   3   6   2       76.81       80.39      2.16 o 
   4   6   2       45.89       38.58      1.18 o 
   5   6   2       24.04       27.55      1.30 o 
   6   6   2       17.04       12.51      1.19 o 
   7   6   2       67.06       69.16      7.19 o 
   8   6   2       15.43       14.69      1.65 o 
   9   6   2       12.97       12.14      1.23 o 
  -8   7   2        8.06        8.09      1.02 o 
  -7   7   2      164.91      162.74      3.17 o 
  -6   7   2       64.06       60.10      1.66 o 
  -5   7   2       25.79       22.31      1.16 o 
  -4   7   2       96.69       77.94      2.58 o 
  -3   7   2       19.47       14.52      0.95 o 
  -2   7   2       47.22       35.25      0.98 o 
  -1   7   2      116.20      122.56      3.00 o 
   0   7   2        0.49        1.34      0.35 o 
   1   7   2      116.20      118.04      2.14 o 
   2   7   2       47.18       37.14      1.02 o 
   3   7   2       19.43       14.98      0.96 o 
   4   7   2       96.70       78.96      2.17 o 
   5   7   2       25.75       20.27      1.40 o 
   6   7   2       63.97       62.76      2.50 o 
   7   7   2      164.96      157.52      3.20 o 
   8   7   2        8.05        6.44      1.02 o 
  -8   8   2        7.58       11.81      1.47 o 
  -7   8   2       10.27       12.67      1.16 o 
  -6   8   2        1.25        0.56      0.56 o 
  -5   8   2       25.63       21.10      1.79 o 
  -4   8   2       70.55       61.95      1.72 o 
  -3   8   2        1.09        0.22      0.37 o 
  -2   8   2       88.13       73.01      2.23 o 
  -1   8   2       12.87       18.42      1.25 o 
   0   8   2       52.17       37.98      1.71 o 
   1   8   2       12.87       16.59      1.05 o 
   2   8   2       87.98       71.21      1.79 o 
   3   8   2        1.09       -0.05      0.51 o 
   4   8   2       70.45       61.71      2.16 o 
   5   8   2       25.63       22.82      1.37 o 
   6   8   2        1.25        1.60      0.62 o 
   7   8   2       10.26       10.50      1.13 o 
   8   8   2        7.60       10.28      1.22 o 
  -7   9   2       80.81       77.90      2.36 o 
  -6   9   2       20.07       19.42      2.48 o 
  -5   9   2       10.49        8.73      0.95 o 
  -4   9   2       18.55       22.04      1.33 o 
  -3   9   2      361.31      351.35      7.51 o 
  -2   9   2       21.46       18.20      1.16 o 
  -1   9   2      315.04      322.37      4.43 o 
   0   9   2       95.16       84.36      2.04 o 
   1   9   2      315.00      315.01      6.51 o 
   2   9   2       21.45       17.48      1.16 o 
   3   9   2      361.41      359.16      4.97 o 
   4   9   2       18.51       20.95      1.71 o 
   5   9   2       10.51        9.12      1.02 o 
   6   9   2       20.05       17.61      1.47 o 
   7   9   2       80.73       79.49      2.43 o 
  -6  10   2       68.23       88.16      2.57 o 
  -5  10   2       20.90       16.81      1.57 o 
  -4  10   2       39.56       36.03      1.89 o 
  -3  10   2      245.77      224.77      4.50 o 
  -2  10   2       98.07      100.26      2.82 o 
  -1  10   2      142.46      134.36      3.38 o 
   0  10   2       21.71       28.28      1.43 o 
   1  10   2      142.56      132.06      2.67 o 
   2  10   2       98.10       94.91      2.85 o 
   3  10   2      245.84      222.72      7.05 o 
   4  10   2       39.53       33.41      3.03 o 
   5  10   2       20.86       16.60      1.60 o 
   6  10   2       68.25       87.34      2.93 o 
  -5  11   2       55.26       51.15      3.55 o 
  -4  11   2       14.72       12.82      1.47 o 
  -3  11   2       47.48       46.81      2.06 o 
  -2  11   2       45.94       46.68      2.06 o 
  -1  11   2       28.94       32.65      2.81 o 
   0  11   2        3.19        3.17      0.77 o 
   1  11   2       28.95       35.45      1.79 o 
   2  11   2       45.91       45.86      1.76 o 
   3  11   2       47.48       44.65      2.21 o 
   4  11   2       14.77       15.67      1.57 o 
   5  11   2       55.23       53.98      2.83 o 
  -4  12   2        6.33       12.73      1.51 o 
  -3  12   2        5.28       11.24      2.12 o 
  -2  12   2       47.77       58.99      4.87 o 
  -1  12   2       16.37       17.01      1.61 o 
   0  12   2       53.90       43.52      1.85 o 
   1  12   2       16.38       20.32      2.16 o 
   2  12   2       47.77       55.66      2.38 o 
   3  12   2        5.28        7.03      1.52 o 
   4  12   2        6.35       11.74      1.57 o 
   0  13   2        0.11       -0.14      0.70 o 
   2   0   3      801.39      793.41      7.29 o 
   3   0   3       24.50       26.23      0.57 o 
   4   0   3        2.10        3.23      0.35 o 
   5   0   3       48.48       49.04      0.99 o 
   6   0   3        9.18       16.36      0.80 o 
   7   0   3      101.14      101.32      1.83 o 
   8   0   3       20.48       15.63      1.11 o 
   9   0   3      347.36      354.10      9.38 o 
  10   0   3       44.88       45.00      2.31 o 
 -10   1   3      172.96      182.47      4.38 o 
  -9   1   3      286.28      283.03      8.32 o 
  -8   1   3        5.07        5.76      0.96 o 
  -7   1   3      112.53      106.08      3.17 o 
  -6   1   3      136.42      142.79      2.08 o 
  -5   1   3      274.41      307.46      3.87 o 
  -4   1   3     1001.15     1084.08      9.12 o 
  -3   1   3       87.15       77.12      0.99 o 
  -2   1   3     7007.30     7060.12    192.75 o 
  -1   1   3    13749.15    13273.71    276.47 o 
   1   1   3    13747.53    13054.85    209.11 o 
   2   1   3     7009.42     7032.41     66.71 o 
   3   1   3       87.33       80.16      1.87 o 
   4   1   3     1001.22     1090.62      8.30 o 
   5   1   3      274.46      308.77      2.99 o 
   6   1   3      136.44      147.29      1.93 o 
   7   1   3      112.56      105.46      1.93 o 
   8   1   3        5.08        4.74      0.66 o 
   9   1   3      286.26      292.09      5.42 o 
  10   1   3      173.07      184.43      4.39 o 
 -10   2   3        4.28        4.16      1.38 o 
  -9   2   3       56.17       58.88      3.10 o 
  -8   2   3        0.86        1.47      0.52 o 
  -7   2   3      147.44      149.85      2.35 o 
  -6   2   3       11.48       12.35      0.64 o 
  -5   2   3      199.94      215.00      2.56 o 
  -4   2   3        0.05       -0.17      0.17 o 
  -3   2   3       85.79       94.34      1.16 o 
  -2   2   3      292.40      316.87      3.24 o 
  -1   2   3     3393.17     3472.88     26.62 o 
   0   2   3      515.22      614.91      5.02 o 
   1   2   3     3393.65     3401.83     40.42 o 
   2   2   3      292.42      316.05      2.97 o 
   3   2   3       85.86       94.11      1.30 o 
   4   2   3        0.05        0.24      0.17 o 
   5   2   3      199.88      220.08      2.37 o 
   6   2   3       11.49       12.18      0.73 o 
   7   2   3      147.49      151.90      4.07 o 
   8   2   3        0.86        0.88      0.98 o 
   9   2   3       56.15       59.07      1.93 o 
  10   2   3        4.28        3.49      1.28 o 
 -10   3   3       60.80       55.27      4.51 o 
  -9   3   3        8.90        8.42      1.49 o 
  -8   3   3       14.45       15.90      1.02 o 
  -7   3   3      151.76      149.05      2.09 o 
  -6   3   3       51.74       45.77      1.16 o 
  -5   3   3      173.16      153.46      1.93 o 
  -4   3   3      113.96      103.72      1.55 o 
  -3   3   3      188.01      217.57      2.42 o 
  -2   3   3      146.98      160.90      1.84 o 
  -1   3   3      710.77      817.61      6.73 o 
   0   3   3      464.46      492.11      4.24 o 
   1   3   3      710.47      802.58      6.71 o 
   2   3   3      146.96      157.71      1.78 o 
   3   3   3      187.86      220.63      2.15 o 
   4   3   3      113.99      101.45      1.60 o 
   5   3   3      173.34      153.10      2.04 o 
   6   3   3       51.71       42.61      1.29 o 
   7   3   3      151.80      148.58      2.74 o 
   8   3   3       14.47       14.38      1.28 o 
   9   3   3        8.90        8.35      1.12 o 
  10   3   3       60.85       53.71      2.37 o 
 -10   4   3        8.95        3.38      1.97 o 
  -9   4   3       30.45       25.94      3.38 o 
  -8   4   3       12.87       10.76      2.27 o 
  -7   4   3       87.18       91.04      1.66 o 
  -6   4   3       74.75       73.07      1.37 o 
  -5   4   3      209.69      211.74      4.15 o 
  -4   4   3      207.06      203.49      2.80 o 
  -3   4   3      449.76      491.46      4.69 o 
  -2   4   3      128.65      111.02      1.33 o 
  -1   4   3      341.35      388.94      3.30 o 
   0   4   3        8.33        2.38      0.29 o 
   1   4   3      341.36      384.57      3.55 o 
   2   4   3      128.78      107.42      1.43 o 
   3   4   3      449.95      493.76      4.61 o 
   4   4   3      206.94      201.86      2.16 o 
   5   4   3      209.50      211.62      2.62 o 
   6   4   3       74.74       72.24      2.41 o 
   7   4   3       87.13       89.62      2.49 o 
   8   4   3       12.91       12.47      1.28 o 
   9   4   3       30.45       30.53      2.57 o 
  10   4   3        8.94        6.10      1.35 o 
  -9   5   3       61.21       61.03      2.97 o 
  -8   5   3       10.94       13.38      1.13 o 
  -7   5   3       99.04       97.37      1.95 o 
  -6   5   3       29.64       28.95      1.07 o 
  -5   5   3       39.99       35.54      1.08 o 
  -4   5   3      123.05      125.98      1.96 o 
  -3   5   3      189.14      209.11      2.25 o 
  -2   5   3      692.29      740.42      5.96 o 
  -1   5   3      713.82      842.04      6.62 o 
   0   5   3      899.99      995.05      8.40 o 
   1   5   3      713.62      831.85      7.15 o 
   2   5   3      692.61      734.48      6.45 o 
   3   5   3      188.93      211.93      3.28 o 
   4   5   3      123.09      127.86      1.85 o 
   5   5   3       39.94       31.70      1.11 o 
   6   5   3       29.61       28.74      1.53 o 
   7   5   3       98.92       93.97      2.88 o 
   8   5   3       10.97       14.78      1.97 o 
   9   5   3       61.16       60.83      2.74 o 
  -9   6   3       56.92       60.61      7.05 o 
  -8   6   3       92.30       87.31      2.35 o 
  -7   6   3       19.84       24.13      1.28 o 
  -6   6   3       18.13       13.88      0.93 o 
  -5   6   3       81.51       66.26      1.51 o 
  -4   6   3       26.54       29.67      1.01 o 
  -3   6   3      154.03      138.51      2.46 o 
  -2   6   3        4.66        5.53      0.50 o 
  -1   6   3        4.92        4.73      0.41 o 
   0   6   3       64.86       67.95      1.21 o 
   1   6   3        4.94        5.30      0.44 o 
   2   6   3        4.64        4.94      0.42 o 
   3   6   3      154.00      141.19      2.28 o 
   4   6   3       26.55       29.95      1.09 o 
   5   6   3       81.54       65.93      2.67 o 
   6   6   3       18.19       14.27      1.97 o 
   7   6   3       19.83       23.36      1.68 o 
   8   6   3       92.44       85.24      2.76 o 
   9   6   3       56.97       50.64      2.41 o 
  -8   7   3       93.18       92.36      2.92 o 
  -7   7   3       48.93       47.94      1.61 o 
  -6   7   3       97.45       98.01      2.04 o 
  -5   7   3      279.11      257.57      3.48 o 
  -4   7   3       40.02       39.00      1.18 o 
  -3   7   3      121.49      108.71      2.69 o 
  -2   7   3       98.62      101.38      1.68 o 
  -1   7   3      138.90      147.96      2.08 o 
   0   7   3      418.19      427.38      4.35 o 
   1   7   3      138.75      146.76      2.42 o 
   2   7   3       98.61       97.70      1.68 o 
   3   7   3      121.62      108.14      2.07 o 
   4   7   3       40.09       38.69      1.26 o 
   5   7   3      278.98      248.23      5.41 o 
   6   7   3       97.52       89.53      2.60 o 
   7   7   3       48.87       51.19      2.29 o 
   8   7   3       93.19       95.76      2.60 o 
  -8   8   3       79.31       90.06      3.03 o 
  -7   8   3        4.88        4.70      1.30 o 
  -6   8   3        4.08        5.71      0.83 o 
  -5   8   3        2.46        1.41      0.56 o 
  -4   8   3       24.54       21.16      1.30 o 
  -3   8   3      220.04      192.27      3.17 o 
  -2   8   3      165.72      154.48      2.31 o 
  -1   8   3     1053.76      964.56      9.83 o 
   0   8   3      683.99      626.99      6.97 o 
   1   8   3     1053.82      961.42      9.86 o 
   2   8   3      165.75      151.05      2.67 o 
   3   8   3      220.06      192.45      2.75 o 
   4   8   3       24.49       24.45      1.33 o 
   5   8   3        2.48        1.77      0.73 o 
   6   8   3        4.09        6.08      0.85 o 
   7   8   3        4.88        3.92      1.31 o 
   8   8   3       79.31       88.26      2.61 o 
  -7   9   3        1.58        2.45      1.07 o 
  -6   9   3       13.96       13.36      2.32 o 
  -5   9   3       30.11       26.14      1.51 o 
  -4   9   3       71.26       73.06      2.01 o 
  -3   9   3       37.18       32.82      1.57 o 
  -2   9   3      124.75      124.10      3.13 o 
  -1   9   3        3.13        2.85      0.98 o 
   0   9   3       36.49       40.56      1.40 o 
   1   9   3        3.12        2.94      0.62 o 
   2   9   3      124.76      122.92      2.89 o 
   3   9   3       37.18       31.78      1.79 o 
   4   9   3       71.35       69.81      2.44 o 
   5   9   3       30.11       26.82      1.62 o 
   6   9   3       13.96       10.80      1.18 o 
   7   9   3        1.58        2.60      0.79 o 
  -6  10   3       23.96       21.33      1.78 o 
  -5  10   3       62.10       71.52      2.55 o 
  -4  10   3       55.27       56.82      2.17 o 
  -3  10   3      145.47      134.09      3.36 o 
  -2  10   3       12.75       10.02      1.19 o 
  -1  10   3      106.07       98.36      2.28 o 
   0  10   3        1.05        2.62      0.62 o 
   1  10   3      106.25       97.43      2.69 o 
   2  10   3       12.71       12.90      1.09 o 
   3  10   3      145.50      134.46      3.36 o 
   4  10   3       55.29       56.72      2.22 o 
   5  10   3       62.08       72.64      4.56 o 
   6  10   3       24.00       23.23      1.94 o 
  -5  11   3      145.12      169.74      4.18 o 
  -4  11   3      205.94      215.97      4.72 o 
  -3  11   3       52.83       51.65      2.25 o 
  -2  11   3       33.41       30.57      1.95 o 
  -1  11   3        2.57        1.72      0.66 o 
   0  11   3        1.54        3.11      0.77 o 
   1  11   3        2.56        1.66      0.66 o 
   2  11   3       33.35       32.56      1.72 o 
   3  11   3       52.84       47.92      2.17 o 
   4  11   3      205.91      224.26      4.88 o 
   5  11   3      145.22      165.45      4.23 o 
  -4  12   3       13.85       10.11      1.35 o 
  -3  12   3       80.07       90.92      3.04 o 
  -2  12   3       43.82       39.58      3.01 o 
  -1  12   3       56.41       59.22      2.44 o 
   0  12   3       19.75       20.48      1.71 o 
   1  12   3       56.38       58.44      2.01 o 
   2  12   3       43.79       49.99      2.22 o 
   3  12   3       80.03       88.98      3.04 o 
   4  12   3       13.88        6.33      1.70 o 
   0  13   3        2.93        4.23      1.97 o 
   1   0   4      294.70      298.54      2.99 o 
   2   0   4       10.06       14.20      0.77 o 
   3   0   4        9.32        6.09      0.34 o 
   4   0   4       87.74       93.67      1.21 o 
   5   0   4        0.21        0.03      0.21 o 
   6   0   4      131.26      119.91      1.88 o 
   7   0   4       42.54       50.16      1.30 o 
   8   0   4      103.72      107.16      2.82 o 
   9   0   4       88.25       94.45      3.66 o 
  10   0   4        6.14        9.23      1.94 o 
 -10   1   4        1.96        4.24      1.08 o 
  -9   1   4       31.31       33.30      2.73 o 
  -8   1   4       62.59       56.17      1.99 o 
  -7   1   4       33.48       34.76      1.22 o 
  -6   1   4       77.09       70.65      1.24 o 
  -5   1   4      255.41      286.75      3.60 o 
  -4   1   4      185.17      213.77      2.11 o 
  -3   1   4     1699.07     1793.58     12.89 o 
  -2   1   4     1326.91     1424.14     12.65 o 
  -1   1   4      484.06      509.73      5.42 o 
   0   1   4     2571.19     2613.75     98.83 o 
   1   1   4      484.00      502.73      4.26 o 
   2   1   4     1326.43     1413.20     11.30 o 
   3   1   4     1698.96     1771.17     14.34 o 
   4   1   4      185.25      209.03      2.42 o 
   5   1   4      255.52      283.23      3.16 o 
   6   1   4       77.20       70.61      1.62 o 
   7   1   4       33.41       33.02      1.08 o 
   8   1   4       62.65       53.20      1.68 o 
   9   1   4       31.23       35.52      3.19 o 
  10   1   4        1.95        1.66      0.91 o 
 -10   2   4       37.49       34.00      2.32 o 
  -9   2   4       42.15       39.27      2.29 o 
  -8   2   4       65.72       67.24      1.87 o 
  -7   2   4      155.97      156.14      2.38 o 
  -6   2   4      546.83      575.83      5.07 o 
  -5   2   4      151.56      162.15      1.92 o 
  -4   2   4     1949.64     2134.73     15.53 o 
  -3   2   4     2064.71     2197.92     15.84 o 
  -2   2   4     1339.68     1448.36     11.52 o 
  -1   2   4     1701.57     1798.81     13.97 o 
   0   2   4        1.35        0.49      0.16 o 
   1   2   4     1700.15     1783.97     14.07 o 
   2   2   4     1339.95     1450.38     11.63 o 
   3   2   4     2064.45     2201.98     17.45 o 
   4   2   4     1949.89     2120.31     20.66 o 
   5   2   4      151.32      164.57      2.15 o 
   6   2   4      546.89      572.52      7.03 o 
   7   2   4      156.21      156.48      4.46 o 
   8   2   4       65.78       63.85      1.90 o 
   9   2   4       42.24       40.53      1.71 o 
  10   2   4       37.52       35.71      3.38 o 
 -10   3   4       26.74       31.58      3.95 o 
  -9   3   4       53.11       50.64      2.57 o 
  -8   3   4       69.32       73.61      1.97 o 
  -7   3   4      177.08      173.97      2.34 o 
  -6   3   4      468.71      448.01      4.85 o 
  -5   3   4       63.63       67.57      1.18 o 
  -4   3   4      358.22      359.93      3.65 o 
  -3   3   4       59.52       51.36      0.95 o 
  -2   3   4      184.58      175.85      1.96 o 
  -1   3   4      352.44      369.21      3.88 o 
   0   3   4        1.60        1.94      0.31 o 
   1   3   4      352.47      373.47      3.04 o 
   2   3   4      184.33      176.12      1.96 o 
   3   3   4       59.53       50.97      0.83 o 
   4   3   4      358.35      359.51      3.32 o 
   5   3   4       63.52       68.28      1.32 o 
   6   3   4      468.96      450.14      5.38 o 
   7   3   4      176.97      180.51      3.05 o 
   8   3   4       69.33       72.11      2.37 o 
   9   3   4       53.10       54.17      2.21 o 
  10   3   4       26.77       27.39      2.06 o 
 -10   4   4       18.94       21.99      3.67 o 
  -9   4   4       11.64       10.86      1.69 o 
  -8   4   4       72.18       69.94      2.31 o 
  -7   4   4       63.69       66.57      1.39 o 
  -6   4   4        8.15        5.88      0.61 o 
  -5   4   4      238.14      233.96      3.53 o 
  -4   4   4      384.47      374.36      3.93 o 
  -3   4   4      347.51      335.25      3.48 o 
  -2   4   4      838.08      854.49      6.59 o 
  -1   4   4      409.73      429.93      4.04 o 
   0   4   4      338.73      365.43      3.48 o 
   1   4   4      409.50      431.77      3.56 o 
   2   4   4      838.34      850.25      7.82 o 
   3   4   4      347.49      335.35      3.42 o 
   4   4   4      384.56      373.30      3.43 o 
   5   4   4      238.08      232.51      3.06 o 
   6   4   4        8.15        7.32      0.77 o 
   7   4   4       63.64       67.31      2.17 o 
   8   4   4       72.23       74.31      2.89 o 
   9   4   4       11.60        9.92      1.30 o 
  10   4   4       18.95       17.46      1.68 o 
  -9   5   4       24.81       30.10      2.57 o 
  -8   5   4       59.28       57.75      1.81 o 
  -7   5   4        8.19        9.08      0.85 o 
  -6   5   4       81.49       77.97      1.68 o 
  -5   5   4      134.60      132.06      2.13 o 
  -4   5   4       25.95       26.18      0.87 o 
  -3   5   4       58.34       59.53      1.21 o 
  -2   5   4      106.32      106.69      1.43 o 
  -1   5   4      210.26      176.05      1.92 o 
   0   5   4      838.43      841.13      7.23 o 
   1   5   4      210.48      177.17      2.12 o 
   2   5   4      106.22      107.35      1.53 o 
   3   5   4       58.32       57.48      1.22 o 
   4   5   4       25.93       25.94      0.84 o 
   5   5   4      134.69      135.42      2.02 o 
   6   5   4       81.57       79.11      2.22 o 
   7   5   4        8.17        8.84      1.08 o 
   8   5   4       59.32       63.06      2.33 o 
   9   5   4       24.80       27.44      1.94 o 
  -9   6   4       22.82       15.71      6.20 o 
  -8   6   4      154.46      143.80      3.05 o 
  -7   6   4       96.54      100.44      2.21 o 
  -6   6   4       54.04       47.83      1.40 o 
  -5   6   4       43.48       43.21      1.25 o 
  -4   6   4       26.63       34.49      1.08 o 
  -3   6   4       13.58       14.02      0.80 o 
  -2   6   4       79.39       87.13      1.37 o 
  -1   6   4      200.97      197.97      2.20 o 
   0   6   4       90.99       90.08      1.45 o 
   1   6   4      200.91      198.88      2.35 o 
   2   6   4       79.51       85.35      1.38 o 
   3   6   4       13.64       15.06      0.91 o 
   4   6   4       26.62       33.66      1.21 o 
   5   6   4       43.37       46.63      1.68 o 
   6   6   4       53.99       52.87      1.95 o 
   7   6   4       96.47       98.14      2.82 o 
   8   6   4      154.28      146.97      3.94 o 
   9   6   4       22.79       17.93      2.75 o 
  -8   7   4       35.02       37.24      1.86 o 
  -7   7   4       42.68       44.13      1.55 o 
  -6   7   4       28.08       29.34      1.28 o 
  -5   7   4       21.28       19.10      1.05 o 
  -4   7   4        8.54       18.28      0.98 o 
  -3   7   4       93.48       88.38      1.69 o 
  -2   7   4       28.11       33.40      0.90 o 
  -1   7   4      114.11      101.61      2.55 o 
   0   7   4      103.13      117.23      1.81 o 
   1   7   4      113.94      101.93      1.97 o 
   2   7   4       28.15       34.72      1.11 o 
   3   7   4       93.26       88.28      1.84 o 
   4   7   4        8.52       18.94      1.11 o 
   5   7   4       21.22       20.43      1.47 o 
   6   7   4       28.04       25.26      1.68 o 
   7   7   4       42.64       46.33      2.06 o 
   8   7   4       35.03       38.40      2.28 o 
  -8   8   4      136.35      135.24      3.62 o 
  -7   8   4       40.49       47.50      2.17 o 
  -6   8   4        5.52        6.60      0.78 o 
  -5   8   4       16.15       12.28      1.17 o 
  -4   8   4        9.26        7.40      0.71 o 
  -3   8   4        7.28        7.52      0.77 o 
  -2   8   4      482.20      439.75      4.63 o 
  -1   8   4      618.69      592.26      5.87 o 
   0   8   4     1505.65     1424.71     13.78 o 
   1   8   4      618.84      589.73      6.69 o 
   2   8   4      481.88      421.98      5.32 o 
   3   8   4        7.30        8.26      0.67 o 
   4   8   4        9.22        8.29      0.98 o 
   5   8   4       16.17        9.19      1.08 o 
   6   8   4        5.55        7.39      1.08 o 
   7   8   4       40.51       51.91      2.08 o 
   8   8   4      136.38      137.56      3.28 o 
  -7   9   4       12.27       11.15      1.40 o 
  -6   9   4        5.15        3.62      0.80 o 
  -5   9   4        0.42        1.11      0.62 o 
  -4   9   4       14.94       13.77      1.09 o 
  -3   9   4        2.12        1.77      0.59 o 
  -2   9   4       39.50       36.15      2.05 o 
  -1   9   4      112.85      110.49      2.32 o 
   0   9   4       56.49       50.77      1.51 o 
   1   9   4      112.80      111.30      2.35 o 
   2   9   4       39.61       35.92      1.47 o 
   3   9   4        2.10        1.69      0.62 o 
   4   9   4       14.96       15.16      1.40 o 
   5   9   4        0.42        0.74      0.62 o 
   6   9   4        5.16        3.72      0.90 o 
   7   9   4       12.28       12.12      1.63 o 
  -6  10   4       17.67       13.37      1.29 o 
  -5  10   4      110.49      110.79      5.39 o 
  -4  10   4       87.77       89.97      2.77 o 
  -3  10   4       47.34       47.00      1.95 o 
  -2  10   4        9.21        9.27      1.12 o 
  -1  10   4       64.69       64.78      1.89 o 
   0  10   4       67.41       49.57      1.73 o 
   1  10   4       64.64       63.30      2.11 o 
   2  10   4        9.25       10.16      0.99 o 
   3  10   4       47.29       47.58      2.00 o 
   4  10   4       87.76       90.20      2.82 o 
   5  10   4      110.45      112.17      3.26 o 
   6  10   4       17.62       11.81      1.47 o 
  -5  11   4      234.58      246.35      5.15 o 
  -4  11   4       46.97       44.03      2.36 o 
  -3  11   4      176.60      175.28      4.12 o 
  -2  11   4       30.12       20.14      1.66 o 
  -1  11   4        0.08       -0.07      0.61 o 
   0  11   4        0.34       -0.07      0.52 o 
   1  11   4        0.08       -0.50      0.54 o 
   2  11   4       30.18       23.39      1.55 o 
   3  11   4      176.52      173.73      4.18 o 
   4  11   4       47.00       41.57      2.49 o 
   5  11   4      234.60      247.21      6.29 o 
  -3  12   4       24.27       27.34      2.65 o 
  -2  12   4        0.26        0.54      0.75 o 
  -1  12   4       16.35       17.21      1.99 o 
   0  12   4        0.46        0.15      0.66 o 
   1  12   4       16.41       16.29      1.33 o 
   2  12   4        0.26       -0.15      0.75 o 
   3  12   4       24.31       30.99      2.17 o 
   1   0   5        4.82        0.14      0.14 o 
   2   0   5     1267.56     1290.10     11.63 o 
   3   0   5      327.54      335.24      4.03 o 
   4   0   5      161.85      154.57      2.47 o 
   5   0   5      507.76      562.86      6.02 o 
   6   0   5       35.54       47.90      1.43 o 
   7   0   5      152.74      140.72      2.27 o 
   8   0   5       21.42       24.31      1.88 o 
   9   0   5        6.26        7.87      1.19 o 
  10   0   5       16.18       18.05      1.73 o 
 -10   1   5       58.07       59.89      2.77 o 
  -9   1   5       38.09       35.56      2.22 o 
  -8   1   5       21.86       25.23      1.61 o 
  -7   1   5        3.90        2.26      0.56 o 
  -6   1   5      133.93      133.55      1.99 o 
  -5   1   5      144.35      161.69      2.37 o 
  -4   1   5      168.49      169.94      1.87 o 
  -3   1   5      474.14      546.77      4.30 o 
  -2   1   5       30.24       34.48      1.69 o 
  -1   1   5      135.66      136.63      1.84 o 
   0   1   5      678.26      641.42      5.92 o 
   1   1   5      135.59      136.63      1.49 o 
   2   1   5       30.21       33.42      0.61 o 
   3   1   5      474.14      539.77      4.89 o 
   4   1   5      168.37      164.65      3.01 o 
   5   1   5      144.37      156.53      2.18 o 
   6   1   5      133.94      137.24      2.13 o 
   7   1   5        3.89        2.61      0.45 o 
   8   1   5       21.81       24.01      1.37 o 
   9   1   5       38.12       32.01      2.03 o 
  10   1   5       58.00       58.03      2.49 o 
 -10   2   5        3.51        3.35      0.91 o 
  -9   2   5       20.81       19.16      1.99 o 
  -8   2   5       47.53       44.22      1.78 o 
  -7   2   5      287.09      273.61      3.93 o 
  -6   2   5      172.07      162.38      2.03 o 
  -5   2   5       87.63       72.09      1.19 o 
  -4   2   5      775.97      767.73      7.29 o 
  -3   2   5     1829.90     2086.53     16.49 o 
  -2   2   5     1976.17     2115.48     20.23 o 
  -1   2   5     2845.80     3058.61     30.97 o 
   0   2   5     2157.14     2385.18     19.09 o 
   1   2   5     2847.60     3037.02     26.36 o 
   2   2   5     1976.14     2097.16     15.87 o 
   3   2   5     1830.40     2085.90     15.23 o 
   4   2   5      775.96      773.99      6.83 o 
   5   2   5       87.51       72.51      1.37 o 
   6   2   5      172.02      164.67      4.00 o 
   7   2   5      287.08      274.94      4.05 o 
   8   2   5       47.51       44.47      1.62 o 
   9   2   5       20.85       22.77      1.51 o 
  10   2   5        3.51        3.24      1.20 o 
 -10   3   5       17.80       20.02      3.10 o 
  -9   3   5        8.45       10.44      1.60 o 
  -8   3   5        3.82        4.05      1.35 o 
  -7   3   5      158.77      160.54      2.48 o 
  -6   3   5      184.93      185.14      2.55 o 
  -5   3   5      127.34      113.48      1.58 o 
  -4   3   5      478.15      462.65      4.45 o 
  -3   3   5      195.66      194.51      2.26 o 
  -2   3   5      673.67      674.59      6.33 o 
  -1   3   5      102.86      104.13      1.36 o 
   0   3   5        1.51        3.56      0.27 o 
   1   3   5      103.02      104.03      1.18 o 
   2   3   5      673.89      667.21      5.88 o 
   3   3   5      195.38      194.38      2.40 o 
   4   3   5      478.07      457.56      4.10 o 
   5   3   5      127.42      114.91      1.78 o 
   6   3   5      184.74      186.84      2.57 o 
   7   3   5      158.90      155.39      2.85 o 
   8   3   5        3.82        2.99      0.91 o 
   9   3   5        8.48        9.19      1.22 o 
  10   3   5       17.82       17.39      1.73 o 
  -9   4   5       78.91       74.78      3.25 o 
  -8   4   5       65.18       65.57      2.89 o 
  -7   4   5      216.64      218.09      3.43 o 
  -6   4   5      119.37      118.90      2.52 o 
  -5   4   5      368.58      364.02      4.12 o 
  -4   4   5       33.13       24.91      0.83 o 
  -3   4   5      283.48      283.53      3.02 o 
  -2   4   5      313.65      381.88      4.62 o 
  -1   4   5      511.70      557.38      5.02 o 
   0   4   5     1354.65     1638.39     14.45 o 
   1   4   5      511.82      561.15      4.54 o 
   2   4   5      313.95      377.92      3.70 o 
   3   4   5      283.53      278.95      2.83 o 
   4   4   5       33.25       23.93      0.69 o 
   5   4   5      368.62      358.09      3.95 o 
   6   4   5      119.57      117.78      2.31 o 
   7   4   5      216.45      220.65      3.58 o 
   8   4   5       65.21       63.32      2.32 o 
   9   4   5       78.79       81.75      3.25 o 
  -9   5   5       43.56       43.83      2.84 o 
  -8   5   5       12.51       12.18      1.60 o 
  -7   5   5      127.28      122.72      2.81 o 
  -6   5   5       66.83       64.18      1.51 o 
  -5   5   5      190.44      173.07      2.49 o 
  -4   5   5       15.02       16.56      0.83 o 
  -3   5   5      194.71      176.00      2.32 o 
  -2   5   5       25.82       24.01      0.65 o 
  -1   5   5       55.90       53.74      1.05 o 
   0   5   5        1.62        2.09      0.29 o 
   1   5   5       55.98       52.00      0.97 o 
   2   5   5       25.80       23.04      0.70 o 
   3   5   5      194.77      174.53      2.23 o 
   4   5   5       15.01       16.89      0.80 o 
   5   5   5      190.46      172.02      2.62 o 
   6   5   5       66.85       62.42      1.68 o 
   7   5   5      127.50      122.91      3.38 o 
   8   5   5       12.52       15.61      1.89 o 
   9   5   5       43.64       41.16      2.24 o 
  -9   6   5       45.41       44.89      2.91 o 
  -8   6   5      194.88      191.92      4.90 o 
  -7   6   5      312.49      304.30      5.47 o 
  -6   6   5      156.37      151.40      2.51 o 
  -5   6   5      189.77      177.97      2.64 o 
  -4   6   5       26.25       19.86      0.95 o 
  -3   6   5      122.63      134.56      2.25 o 
  -2   6   5      233.78      237.64      2.56 o 
  -1   6   5      129.08      130.90      1.70 o 
   0   6   5     1128.10     1172.61      9.98 o 
   1   6   5      129.20      132.70      1.93 o 
   2   6   5      233.65      240.91      2.76 o 
   3   6   5      122.51      135.34      1.98 o 
   4   6   5       26.25       20.41      1.09 o 
   5   6   5      189.88      175.96      3.47 o 
   6   6   5      156.36      149.73      3.36 o 
   7   6   5      312.64      307.59      5.42 o 
   8   6   5      194.83      193.74      4.33 o 
   9   6   5       45.48       46.29      2.69 o 
  -8   7   5       15.29       17.95      1.61 o 
  -7   7   5       13.23       12.49      1.11 o 
  -6   7   5       34.73       39.17      1.35 o 
  -5   7   5       22.00       20.75      1.10 o 
  -4   7   5       66.99       57.00      1.46 o 
  -3   7   5       46.73       45.92      1.23 o 
  -2   7   5      159.87      148.80      1.98 o 
  -1   7   5       27.97       23.38      0.84 o 
   0   7   5       19.32       18.56      0.81 o 
   1   7   5       27.97       23.06      0.96 o 
   2   7   5      159.93      146.00      2.44 o 
   3   7   5       46.79       46.74      1.45 o 
   4   7   5       66.92       55.21      2.48 o 
   5   7   5       22.02       21.58      1.51 o 
   6   7   5       34.70       43.27      1.84 o 
   7   7   5       13.26       13.17      2.01 o 
   8   7   5       15.32       16.74      1.61 o 
  -8   8   5       17.87       14.62      1.57 o 
  -7   8   5       14.88       14.83      1.29 o 
  -6   8   5       48.33       53.14      1.67 o 
  -5   8   5        9.36        9.10      0.83 o 
  -4   8   5        7.20        6.71      0.67 o 
  -3   8   5       71.05       65.76      1.56 o 
  -2   8   5       64.50       61.34      2.16 o 
  -1   8   5      357.14      331.15      3.82 o 
   0   8   5       18.66       18.87      1.09 o 
   1   8   5      357.11      329.14      4.44 o 
   2   8   5       64.59       59.25      1.65 o 
   3   8   5       71.03       66.30      2.06 o 
   4   8   5        7.22        8.06      0.88 o 
   5   8   5        9.35        8.34      1.08 o 
   6   8   5       48.28       54.60      2.12 o 
   7   8   5       14.92       16.40      1.63 o 
   8   8   5       17.84       17.75      1.86 o 
  -7   9   5       70.61       68.51      3.45 o 
  -6   9   5        0.07        0.09      0.59 o 
  -5   9   5      122.00      134.19      2.89 o 
  -4   9   5        0.20       -0.45      0.45 o 
  -3   9   5      107.86      108.91      2.36 o 
  -2   9   5       77.62       62.52      2.12 o 
  -1   9   5       54.84       52.38      1.57 o 
   0   9   5      227.31      206.89      3.37 o 
   1   9   5       54.91       53.05      2.05 o 
   2   9   5       77.53       67.40      1.87 o 
   3   9   5      107.97      108.46      3.04 o 
   4   9   5        0.20       -0.09      0.71 o 
   5   9   5      122.07      137.50      3.52 o 
   6   9   5        0.07        0.16      0.59 o 
   7   9   5       70.59       76.96      2.40 o 
  -6  10   5       11.32       13.33      1.47 o 
  -5  10   5        3.66        1.70      0.73 o 
  -4  10   5       59.37       57.61      2.21 o 
  -3  10   5        3.81        5.00      0.95 o 
  -2  10   5       52.74       51.55      2.06 o 
  -1  10   5      124.75      111.35      2.49 o 
   0  10   5        0.15        0.52      0.52 o 
   1  10   5      124.79      118.77      2.65 o 
   2  10   5       52.72       50.76      1.76 o 
   3  10   5        3.82        5.60      0.83 o 
   4  10   5       59.33       55.64      2.27 o 
   5  10   5        3.64        2.63      1.22 o 
   6  10   5       11.29       15.51      1.57 o 
  -5  11   5       83.90       70.25      4.13 o 
  -4  11   5      198.22      202.90      4.50 o 
  -3  11   5      155.53      158.77      4.58 o 
  -2  11   5       89.81       90.32      2.82 o 
  -1  11   5       51.55       54.36      2.17 o 
   0  11   5        4.64        3.03      0.70 o 
   1  11   5       51.47       54.94      2.73 o 
   2  11   5       89.84       89.67      3.17 o 
   3  11   5      155.51      165.66      4.01 o 
   4  11   5      198.14      213.50      4.72 o 
   5  11   5       83.99       79.58      2.93 o 
  -3  12   5        6.67        2.76      0.95 o 
  -2  12   5       12.36       17.52      2.40 o 
  -1  12   5       11.93       13.05      1.81 o 
   0  12   5        0.43        1.90      0.70 o 
   1  12   5       11.96       13.95      1.87 o 
   2  12   5       12.37       12.58      1.23 o 
   3  12   5        6.65        4.22      1.26 o 
   0   0   6     2186.88     2106.88     36.37 o 
   1   0   6     2396.65     2333.05     18.13 o 
   2   0   6     3333.50     3294.34     25.67 o 
   3   0   6     1468.30     1528.40     12.32 o 
   4   0   6     1543.85     1591.56     15.42 o 
   5   0   6       61.74       71.63      2.06 o 
   6   0   6       63.93       72.55      1.53 o 
   7   0   6       72.27       92.26      2.09 o 
   8   0   6       56.95       58.35      2.12 o 
   9   0   6       89.07       83.92      5.43 o 
  10   0   6       51.44       55.39      2.44 o 
 -10   1   6       22.24       18.39      1.73 o 
  -9   1   6       48.50       47.56      2.17 o 
  -8   1   6        3.51        3.10      0.81 o 
  -7   1   6       71.58       70.54      2.10 o 
  -6   1   6       80.34       81.98      1.77 o 
  -5   1   6      144.75      158.61      1.81 o 
  -4   1   6      197.08      221.79      2.18 o 
  -3   1   6      951.08     1056.59     13.95 o 
  -2   1   6       18.33       22.18      0.69 o 
  -1   1   6      720.19      795.07      7.47 o 
   0   1   6      193.36      210.23      2.29 o 
   1   1   6      719.91      814.97      6.66 o 
   2   1   6       18.30       21.46      0.57 o 
   3   1   6      951.55     1050.33      9.83 o 
   4   1   6      196.91      220.34      2.56 o 
   5   1   6      144.95      153.20      2.16 o 
   6   1   6       80.35       82.72      1.43 o 
   7   1   6       71.60       74.29      1.68 o 
   8   1   6        3.48        3.72      0.77 o 
   9   1   6       48.57       53.42      4.62 o 
  10   1   6       22.19       22.15      1.89 o 
 -10   2   6       15.49       15.76      1.68 o 
  -9   2   6       16.36       15.67      1.89 o 
  -8   2   6       23.19       24.77      2.72 o 
  -7   2   6       76.18       74.06      2.22 o 
  -6   2   6       27.95       30.90      0.98 o 
  -5   2   6       27.00       36.27      0.83 o 
  -4   2   6      351.09      366.29      3.92 o 
  -3   2   6     1048.57     1137.73      9.30 o 
  -2   2   6      544.36      576.79      5.70 o 
  -1   2   6     1326.93     1454.79     11.57 o 
   0   2   6        6.89        7.22      0.35 o 
   1   2   6     1326.26     1448.58     10.49 o 
   2   2   6      543.93      578.37      4.64 o 
   3   2   6     1048.50     1137.87      9.51 o 
   4   2   6      351.17      357.40      3.39 o 
   5   2   6       26.92       36.74      0.99 o 
   6   2   6       28.03       26.50      0.95 o 
   7   2   6       76.10       72.37      1.90 o 
   8   2   6       23.14       25.96      1.46 o 
   9   2   6       16.34       19.82      1.69 o 
  10   2   6       15.47       16.29      2.82 o 
 -10   3   6       32.52       30.17      3.95 o 
  -9   3   6       27.16       31.85      2.05 o 
  -8   3   6       35.91       43.93      1.84 o 
  -7   3   6       65.24       69.70      2.17 o 
  -6   3   6       29.57       35.14      1.19 o 
  -5   3   6      626.21      658.62      6.11 o 
  -4   3   6      117.49      122.41      1.89 o 
  -3   3   6      239.98      267.29      2.81 o 
  -2   3   6      338.54      346.66      3.70 o 
  -1   3   6      895.46      981.58      8.07 o 
   0   3   6       69.03       73.59      0.93 o 
   1   3   6      895.24      975.99      7.36 o 
   2   3   6      338.30      348.06      3.34 o 
   3   3   6      240.09      265.17      2.60 o 
   4   3   6      117.47      122.88      1.62 o 
   5   3   6      626.33      658.42      5.71 o 
   6   3   6       29.62       32.38      1.30 o 
   7   3   6       65.20       72.30      3.02 o 
   8   3   6       35.88       39.42      1.82 o 
   9   3   6       27.09       27.93      1.98 o 
  10   3   6       32.46       37.48      2.40 o 
  -9   4   6       25.36       22.95      2.17 o 
  -8   4   6       41.84       38.88      2.44 o 
  -7   4   6       81.47       81.51      1.95 o 
  -6   4   6      173.22      179.46      2.89 o 
  -5   4   6      470.54      439.75      4.54 o 
  -4   4   6      113.06      108.04      1.66 o 
  -3   4   6      219.29      186.19      2.26 o 
  -2   4   6        1.90        1.45      0.23 o 
  -1   4   6      514.08      565.98      5.09 o 
   0   4   6       52.69       82.73      1.19 o 
   1   4   6      514.11      560.89      4.56 o 
   2   4   6        1.91        1.33      0.27 o 
   3   4   6      219.21      188.74      2.05 o 
   4   4   6      113.05      109.15      1.73 o 
   5   4   6      470.26      438.72      4.58 o 
   6   4   6      173.17      173.78      2.96 o 
   7   4   6       81.41       79.39      2.04 o 
   8   4   6       41.86       40.12      1.71 o 
   9   4   6       25.42       20.03      1.73 o 
  -9   5   6       73.24       66.65      5.08 o 
  -8   5   6       11.68       12.79      1.69 o 
  -7   5   6      153.56      141.78      2.76 o 
  -6   5   6        6.28        7.31      0.77 o 
  -5   5   6      251.44      235.86      3.01 o 
  -4   5   6      113.01      102.90      1.75 o 
  -3   5   6      257.65      240.91      2.87 o 
  -2   5   6      189.57      214.41      2.27 o 
  -1   5   6       43.21       45.92      1.01 o 
   0   5   6       21.89       32.79      0.71 o 
   1   5   6       43.28       45.85      0.86 o 
   2   5   6      189.76      205.52      2.49 o 
   3   5   6      257.70      239.89      3.39 o 
   4   5   6      113.22      103.83      1.98 o 
   5   5   6      251.67      229.36      2.99 o 
   6   5   6        6.22        7.25      0.81 o 
   7   5   6      153.57      148.01      3.59 o 
   8   5   6       11.64       14.13      1.46 o 
   9   5   6       73.23       64.72      2.69 o 
  -9   6   6       30.33       30.56      2.69 o 
  -8   6   6       69.78       76.99      2.61 o 
  -7   6   6      133.56      131.41      2.74 o 
  -6   6   6       78.97       87.58      2.10 o 
  -5   6   6      137.61      122.56      2.13 o 
  -4   6   6       42.30       44.11      1.34 o 
  -3   6   6      149.47      145.73      2.22 o 
  -2   6   6      467.61      459.65      4.15 o 
  -1   6   6      635.84      625.90      5.31 o 
   0   6   6      663.02      657.05      6.07 o 
   1   6   6      635.94      625.23      5.76 o 
   2   6   6      467.46      458.30      4.53 o 
   3   6   6      149.59      141.37      2.08 o 
   4   6   6       42.31       42.07      1.26 o 
   5   6   6      137.61      128.69      2.41 o 
   6   6   6       79.00       88.87      3.18 o 
   7   6   6      133.51      120.27      3.14 o 
   8   6   6       69.77       80.29      2.70 o 
   9   6   6       30.36       31.44      2.56 o 
  -8   7   6       42.84       44.39      3.35 o 
  -7   7   6       13.96       15.36      2.08 o 
  -6   7   6       56.12       59.29      2.20 o 
  -5   7   6       28.87       26.09      1.23 o 
  -4   7   6       54.76       48.18      1.33 o 
  -3   7   6      364.25      327.55      3.83 o 
  -2   7   6      462.61      425.31      5.00 o 
  -1   7   6     1009.03      947.45      7.75 o 
   0   7   6      353.10      306.40      3.47 o 
   1   7   6     1008.66      958.69      9.54 o 
   2   7   6      462.65      422.70      4.99 o 
   3   7   6      364.12      328.73      5.54 o 
   4   7   6       54.78       48.09      1.46 o 
   5   7   6       28.83       23.49      1.57 o 
   6   7   6       56.03       61.44      2.17 o 
   7   7   6       14.00       17.00      1.64 o 
   8   7   6       42.79       45.40      2.21 o 
  -8   8   6       11.45       10.03      1.45 o 
  -7   8   6       21.22       15.21      1.30 o 
  -6   8   6       24.44       22.64      1.46 o 
  -5   8   6       22.01       20.89      1.16 o 
  -4   8   6       83.07       76.56      1.79 o 
  -3   8   6       15.82        9.84      0.78 o 
  -2   8   6        3.75        3.51      0.55 o 
  -1   8   6       24.70       21.21      0.93 o 
   0   8   6       80.85       95.89      2.04 o 
   1   8   6       24.70       22.46      1.23 o 
   2   8   6        3.79        1.92      0.58 o 
   3   8   6       15.78        9.08      1.02 o 
   4   8   6       83.14       75.52      1.93 o 
   5   8   6       22.02       21.94      1.61 o 
   6   8   6       24.40       23.24      1.89 o 
   7   8   6       21.20       13.20      1.47 o 
   8   8   6       11.45       10.03      1.63 o 
  -7   9   6        3.08        3.87      1.05 o 
  -6   9   6       41.21       47.62      1.97 o 
  -5   9   6       85.57       85.16      2.06 o 
  -4   9   6        6.55        8.04      1.26 o 
  -3   9   6      125.54      127.08      2.99 o 
  -2   9   6        9.23        8.19      1.53 o 
  -1   9   6        2.37        1.89      0.63 o 
   0   9   6        7.18        5.88      0.70 o 
   1   9   6        2.34        1.96      0.69 o 
   2   9   6        9.18        8.72      0.98 o 
   3   9   6      125.55      122.96      2.61 o 
   4   9   6        6.59        6.74      1.28 o 
   5   9   6       85.54       90.03      3.52 o 
   6   9   6       41.22       48.74      2.17 o 
   7   9   6        3.09        4.06      0.91 o 
  -6  10   6       74.12       99.18      3.14 o 
  -5  10   6       11.22        9.90      1.09 o 
  -4  10   6       46.76       48.58      2.06 o 
  -3  10   6        3.70        3.90      0.86 o 
  -2  10   6        8.20        6.91      0.99 o 
  -1  10   6      115.62      112.45      2.98 o 
   0  10   6       58.60       56.01      1.76 o 
   1  10   6      115.70      107.92      2.49 o 
   2  10   6        8.21        7.37      0.88 o 
   3  10   6        3.73        3.00      0.77 o 
   4  10   6       46.72       49.69      2.22 o 
   5  10   6       11.22       10.79      1.35 o 
   6  10   6       74.12       94.25      3.14 o 
  -5  11   6       11.48       13.53      2.32 o 
  -4  11   6       21.19       17.97      1.68 o 
  -3  11   6       40.42       48.17      2.17 o 
  -2  11   6        3.88        4.55      1.02 o 
  -1  11   6       13.21       13.67      1.43 o 
   0  11   6        1.72        0.92      0.56 o 
   1  11   6       13.20       13.37      1.11 o 
   2  11   6        3.84        2.67      0.77 o 
   3  11   6       40.35       43.46      2.12 o 
   4  11   6       21.12       18.64      1.68 o 
   5  11   6       11.46       15.48      1.68 o 
  -3  12   6       21.45       31.11      2.17 o 
  -2  12   6       30.80       41.29      2.47 o 
  -1  12   6       30.49       33.04      2.17 o 
   0  12   6       16.63       20.66      2.01 o 
   1  12   6       30.47       37.51      1.97 o 
   2  12   6       30.81       43.13      1.98 o 
   3  12   6       21.46       30.07      2.22 o 
   1   0   7     1692.12     1771.48     13.94 o 
   2   0   7      128.91      140.69      1.87 o 
   3   0   7      502.76      569.37      6.76 o 
   4   0   7       37.91       45.56      0.95 o 
   5   0   7        1.47        0.91      0.29 o 
   6   0   7       85.11       82.69      1.86 o 
   7   0   7       31.52       28.50      1.22 o 
   8   0   7      289.36      279.08      4.33 o 
   9   0   7       29.45       28.60      1.95 o 
  10   0   7       77.68       73.70      2.87 o 
 -10   1   7       22.92       19.41      2.31 o 
  -9   1   7       14.71       16.54      1.57 o 
  -8   1   7       17.28       18.47      1.45 o 
  -7   1   7       14.81       17.16      1.58 o 
  -6   1   7       18.38       18.91      1.67 o 
  -5   1   7      239.95      237.86      2.67 o 
  -4   1   7       26.41       21.68      0.53 o 
  -3   1   7      537.43      532.42      5.23 o 
  -2   1   7      353.31      308.48      3.37 o 
  -1   1   7      146.48      133.46      1.76 o 
   0   1   7     1835.71     1844.31     14.45 o 
   1   1   7      146.61      137.23      1.40 o 
   2   1   7      353.35      308.58      3.28 o 
   3   1   7      537.89      529.34      4.49 o 
   4   1   7       26.32       22.02      0.70 o 
   5   1   7      240.27      232.26      2.89 o 
   6   1   7       18.36       20.04      0.94 o 
   7   1   7       14.80       15.25      0.93 o 
   8   1   7       17.30       19.46      1.30 o 
   9   1   7       14.73       15.87      1.51 o 
  10   1   7       22.89       22.88      1.94 o 
 -10   2   7        7.22        9.86      2.26 o 
  -9   2   7       35.75       34.27      2.69 o 
  -8   2   7       40.18       40.48      1.79 o 
  -7   2   7       28.46       26.25      2.39 o 
  -6   2   7       81.10       87.02      1.83 o 
  -5   2   7      133.94      147.75      1.78 o 
  -4   2   7      301.62      314.17      4.10 o 
  -3   2   7      116.07      115.91      1.45 o 
  -2   2   7      340.21      336.07      9.77 o 
  -1   2   7      218.61      229.28      2.44 o 
   0   2   7      108.74       94.44      1.07 o 
   1   2   7      218.53      230.39      2.10 o 
   2   2   7      340.43      338.37      3.01 o 
   3   2   7      116.07      115.62      1.61 o 
   4   2   7      301.40      313.71      3.10 o 
   5   2   7      133.92      142.88      2.10 o 
   6   2   7       81.09       87.69      1.97 o 
   7   2   7       28.61       25.48      1.40 o 
   8   2   7       40.21       42.26      1.63 o 
   9   2   7       35.79       28.68      1.95 o 
  10   2   7        7.23       10.83      1.79 o 
 -10   3   7        7.61       12.97      2.82 o 
  -9   3   7       21.26       19.41      2.09 o 
  -8   3   7       39.67       42.34      2.96 o 
  -7   3   7      145.19      134.73      3.97 o 
  -6   3   7        7.21        8.20      0.73 o 
  -5   3   7     1101.82     1136.12      9.71 o 
  -4   3   7      221.57      260.02      2.85 o 
  -3   3   7     2056.56     2222.99     17.57 o 
  -2   3   7      352.53      417.30      3.90 o 
  -1   3   7     1698.63     1909.09     15.03 o 
   0   3   7      200.31      235.40      2.20 o 
   1   3   7     1698.55     1897.82     13.77 o 
   2   3   7      352.70      419.61      5.34 o 
   3   3   7     2056.48     2199.74     17.54 o 
   4   3   7      221.85      254.94      2.70 o 
   5   3   7     1102.00     1124.10      9.05 o 
   6   3   7        7.21        8.55      0.65 o 
   7   3   7      145.23      130.73      4.14 o 
   8   3   7       39.65       42.16      1.62 o 
   9   3   7       21.25       19.67      1.59 o 
  10   3   7        7.59        9.48      1.26 o 
  -9   4   7       33.39       31.45      2.57 o 
  -8   4   7       85.67       82.04      3.67 o 
  -7   4   7       14.42       14.39      1.24 o 
  -6   4   7       71.29       71.14      3.50 o 
  -5   4   7      204.44      182.78      2.45 o 
  -4   4   7      590.19      559.23      5.36 o 
  -3   4   7      332.75      303.78      3.26 o 
  -2   4   7      463.32      465.51      4.43 o 
  -1   4   7       87.89       98.40      1.32 o 
   0   4   7       21.66       19.10      0.76 o 
   1   4   7       87.99       98.97      1.40 o 
   2   4   7      463.10      474.77      4.04 o 
   3   4   7      332.70      304.01      2.93 o 
   4   4   7      589.85      561.77      5.46 o 
   5   4   7      204.58      181.49      2.53 o 
   6   4   7       71.34       68.30      1.53 o 
   7   4   7       14.44       14.49      1.34 o 
   8   4   7       85.86       86.48      2.31 o 
   9   4   7       33.41       30.48      2.59 o 
  -9   5   7       35.90       31.11      2.68 o 
  -8   5   7       43.13       40.43      2.64 o 
  -7   5   7      124.00      114.77      2.89 o 
  -6   5   7      165.71      153.48      2.77 o 
  -5   5   7        1.46        1.64      0.44 o 
  -4   5   7       36.18       42.06      1.08 o 
  -3   5   7      455.64      459.73      4.78 o 
  -2   5   7      505.25      515.50      4.42 o 
  -1   5   7      329.36      351.89      3.40 o 
   0   5   7       30.09       28.92      0.74 o 
   1   5   7      329.60      351.74      3.60 o 
   2   5   7      505.27      503.76      5.01 o 
   3   5   7      455.56      460.29      4.64 o 
   4   5   7       36.13       41.77      1.10 o 
   5   5   7        1.47        1.94      0.47 o 
   6   5   7      165.82      153.54      2.81 o 
   7   5   7      123.89      120.15      3.09 o 
   8   5   7       43.18       38.11      2.15 o 
   9   5   7       35.84       29.42      2.84 o 
  -9   6   7       27.27       25.15      2.49 o 
  -8   6   7       28.54       30.07      2.49 o 
  -7   6   7       38.25       34.61      1.91 o 
  -6   6   7       10.00        8.87      0.88 o 
  -5   6   7       50.06       42.22      1.23 o 
  -4   6   7       73.76       67.49      1.46 o 
  -3   6   7       19.45       16.28      0.85 o 
  -2   6   7       25.91       25.35      0.91 o 
  -1   6   7      294.06      271.76      3.13 o 
   0   6   7        9.94       10.97      0.67 o 
   1   6   7      294.05      274.77      3.07 o 
   2   6   7       25.94       26.14      0.84 o 
   3   6   7       19.44       16.12      0.76 o 
   4   6   7       73.87       68.22      1.48 o 
   5   6   7       49.96       40.21      1.35 o 
   6   6   7       10.03        8.72      1.08 o 
   7   6   7       38.25       29.75      4.29 o 
   8   6   7       28.50       29.25      2.06 o 
   9   6   7       27.31       26.64      2.00 o 
  -8   7   7       32.61       28.67      1.99 o 
  -7   7   7       42.34       42.36      1.99 o 
  -6   7   7       22.65       29.59      1.51 o 
  -5   7   7       12.23       11.24      1.65 o 
  -4   7   7       49.14       42.33      1.28 o 
  -3   7   7      283.90      264.91      3.35 o 
  -2   7   7      514.60      472.05      4.99 o 
  -1   7   7      280.58      263.72      2.85 o 
   0   7   7      775.42      713.68      6.70 o 
   1   7   7      280.54      261.57      3.58 o 
   2   7   7      514.79      480.15      5.52 o 
   3   7   7      283.86      267.15      3.73 o 
   4   7   7       49.06       42.02      1.37 o 
   5   7   7       12.21       10.04      1.08 o 
   6   7   7       22.67       27.35      1.73 o 
   7   7   7       42.35       46.10      2.49 o 
   8   7   7       32.62       30.86      3.35 o 
  -8   8   7       38.34       52.64      2.97 o 
  -7   8   7        4.90        3.03      0.91 o 
  -6   8   7       82.05       95.55      2.42 o 
  -5   8   7        7.25        7.72      1.03 o 
  -4   8   7       17.84       17.81      1.01 o 
  -3   8   7       16.12       13.07      1.00 o 
  -2   8   7       57.84       52.39      1.36 o 
  -1   8   7       31.60       28.07      0.97 o 
   0   8   7       53.85       49.94      1.44 o 
   1   8   7       31.53       28.84      1.63 o 
   2   8   7       57.80       53.16      1.84 o 
   3   8   7       16.07       13.57      1.19 o 
   4   8   7       17.85       15.72      1.11 o 
   5   8   7        7.23        6.16      0.98 o 
   6   8   7       82.08      100.01      5.27 o 
   7   8   7        4.92        1.31      1.09 o 
   8   8   7       38.34       51.20      2.43 o 
  -7   9   7        3.36        3.37      1.02 o 
  -6   9   7       32.99       33.90      2.17 o 
  -5   9   7      155.48      162.69      2.97 o 
  -4   9   7        6.65        7.50      0.80 o 
  -3   9   7      121.55      132.34      2.42 o 
  -2   9   7       18.31       22.32      1.30 o 
  -1   9   7       60.76       53.75      1.61 o 
   0   9   7        7.15       11.21      1.02 o 
   1   9   7       60.80       49.73      1.58 o 
   2   9   7       18.29       20.68      1.26 o 
   3   9   7      121.66      134.32      3.18 o 
   4   9   7        6.65        9.02      1.14 o 
   5   9   7      155.51      167.08      4.79 o 
   6   9   7       33.01       31.62      2.06 o 
   7   9   7        3.36        2.26      1.60 o 
  -6  10   7        0.51        0.56      0.81 o 
  -5  10   7       25.20       33.01      2.17 o 
  -4  10   7       19.91       25.56      2.42 o 
  -3  10   7       44.16       39.30      2.03 o 
  -2  10   7        9.13       14.04      1.94 o 
  -1  10   7        4.26        1.39      0.87 o 
   0  10   7        3.14        2.44      0.90 o 
   1  10   7        4.26        1.59      0.59 o 
   2  10   7        9.15       14.02      1.16 o 
   3  10   7       44.14       35.69      2.08 o 
   4  10   7       19.95       25.30      2.61 o 
   5  10   7       25.17       24.30      1.89 o 
   6  10   7        0.51        0.39      0.72 o 
  -5  11   7       18.75       16.92      2.19 o 
  -4  11   7       34.52       33.43      2.10 o 
  -3  11   7       22.96       26.11      1.84 o 
  -2  11   7       32.53       43.36      2.05 o 
  -1  11   7        6.46        2.37      0.86 o 
   0  11   7       24.96       27.74      1.58 o 
   1  11   7        6.47        5.50      0.83 o 
   2  11   7       32.52       41.59      1.83 o 
   3  11   7       22.94       29.44      1.72 o 
   4  11   7       34.50       39.73      3.25 o 
   5  11   7       18.73       18.20      1.73 o 
  -3  12   7       24.78       33.46      2.28 o 
  -2  12   7        4.95        5.93      1.19 o 
  -1  12   7        1.42        2.14      0.86 o 
   0  12   7       38.90       35.67      2.27 o 
   1  12   7        1.41        0.86      0.68 o 
   2  12   7        4.96        6.45      1.02 o 
   3  12   7       24.76       29.26      2.34 o 
   0   0   8       14.72       49.52      0.95 o 
   1   0   8        1.57        7.65      0.45 o 
   2   0   8      148.43      226.41      2.63 o 
   3   0   8       66.64      112.87      1.49 o 
   4   0   8       50.60       65.96      1.36 o 
   5   0   8       22.68       19.98      0.93 o 
   6   0   8       31.52       26.19      1.99 o 
   7   0   8       16.02       14.81      1.05 o 
   8   0   8       72.28       63.28      2.44 o 
   9   0   8        0.00        1.13      0.81 o 
  10   0   8       45.84       46.92      2.37 o 
 -10   1   8       78.84       82.03      3.06 o 
  -9   1   8        5.40        4.14      0.98 o 
  -8   1   8      112.04      110.30      2.97 o 
  -7   1   8        6.88        7.79      0.95 o 
  -6   1   8      274.60      277.80      4.55 o 
  -5   1   8        7.04        7.36      0.64 o 
  -4   1   8       20.06       19.69      0.64 o 
  -3   1   8       45.14       55.85      2.59 o 
  -2   1   8      636.33      727.00      7.01 o 
  -1   1   8      172.89      165.22      2.08 o 
   0   1   8      692.05      733.11      6.98 o 
   1   1   8      172.72      165.98      1.62 o 
   2   1   8      636.29      728.96      6.18 o 
   3   1   8       45.19       49.96      0.94 o 
   4   1   8       19.97       19.57      0.71 o 
   5   1   8        7.04        5.90      0.52 o 
   6   1   8      274.46      282.27      3.94 o 
   7   1   8        6.89        8.38      0.92 o 
   8   1   8      112.02      113.46      2.64 o 
   9   1   8        5.42        3.95      0.98 o 
  10   1   8       78.82       84.49      3.04 o 
 -10   2   8       17.02       16.77      2.09 o 
  -9   2   8       18.55       18.59      2.72 o 
  -8   2   8       62.55       63.43      2.22 o 
  -7   2   8        3.20        4.93      1.30 o 
  -6   2   8       81.59       82.52      4.23 o 
  -5   2   8       60.25       70.77      1.41 o 
  -4   2   8      125.84      142.48      1.77 o 
  -3   2   8       39.37       50.98      0.83 o 
  -2   2   8       47.14       49.99      1.25 o 
  -1   2   8      272.20      277.05      2.44 o 
   0   2   8      193.47      177.18      1.74 o 
   1   2   8      272.23      274.05      3.02 o 
   2   2   8       47.04       48.29      0.95 o 
   3   2   8       39.38       50.08      1.05 o 
   4   2   8      125.85      141.80      1.83 o 
   5   2   8       60.28       67.59      1.30 o 
   6   2   8       81.38       85.15      1.56 o 
   7   2   8        3.22        5.03      0.63 o 
   8   2   8       62.41       60.75      1.93 o 
   9   2   8       18.54       16.51      1.57 o 
  10   2   8       16.95       18.57      1.79 o 
  -9   3   8       96.68      105.70      3.85 o 
  -8   3   8       12.96       16.71      1.97 o 
  -7   3   8       31.84       32.42      2.26 o 
  -6   3   8       69.12       77.74      2.03 o 
  -5   3   8     1054.69     1067.70     13.55 o 
  -4   3   8      545.77      592.29      5.97 o 
  -3   3   8      865.26      840.71      8.11 o 
  -2   3   8      662.86      692.54      6.88 o 
  -1   3   8      829.11      951.84      7.25 o 
   0   3   8       12.46       12.16      0.66 o 
   1   3   8      829.29      944.38      7.19 o 
   2   3   8      662.85      692.04      5.45 o 
   3   3   8      865.27      832.30      6.73 o 
   4   3   8      545.71      580.60      5.12 o 
   5   3   8     1054.81     1060.22      8.62 o 
   6   3   8       69.15       73.86      1.45 o 
   7   3   8       31.85       28.03      1.43 o 
   8   3   8       12.99       17.10      1.83 o 
   9   3   8       96.69      100.77      2.67 o 
  -9   4   8       27.88       34.44      2.69 o 
  -8   4   8       57.11       44.63      2.49 o 
  -7   4   8        5.76        7.86      1.28 o 
  -6   4   8       53.12       41.95      1.61 o 
  -5   4   8        3.22        1.13      0.45 o 
  -4   4   8       10.22       14.43      0.73 o 
  -3   4   8        4.96        3.89      0.42 o 
  -2   4   8       85.29       91.61      1.43 o 
  -1   4   8       12.11       12.77      0.51 o 
   0   4   8       54.77       47.53      0.83 o 
   1   4   8       12.08       12.29      0.46 o 
   2   4   8       85.28       91.87      1.13 o 
   3   4   8        5.02        3.87      0.39 o 
   4   4   8       10.19       13.61      0.80 o 
   5   4   8        3.25        1.10      0.42 o 
   6   4   8       53.14       43.46      1.28 o 
   7   4   8        5.72        7.51      0.91 o 
   8   4   8       57.19       49.29      1.81 o 
   9   4   8       27.90       28.82      1.76 o 
  -9   5   8        5.31        3.30      1.28 o 
  -8   5   8       74.21       75.12      3.29 o 
  -7   5   8       49.92       50.20      1.99 o 
  -6   5   8      784.48      751.35      9.74 o 
  -5   5   8      321.77      316.96      4.76 o 
  -4   5   8     1304.53     1278.13     11.04 o 
  -3   5   8      286.22      261.60      3.07 o 
  -2   5   8      244.48      220.09      3.59 o 
  -1   5   8       44.31       37.21      0.80 o 
   0   5   8        2.37        0.01      0.23 o 
   1   5   8       44.32       37.50      0.89 o 
   2   5   8      244.27      222.48      2.67 o 
   3   5   8      286.36      257.53      3.10 o 
   4   5   8     1304.01     1277.28     11.14 o 
   5   5   8      322.02      314.60      3.79 o 
   6   5   8      784.10      751.79      7.42 o 
   7   5   8       50.03       47.79      1.68 o 
   8   5   8       74.13       75.67      2.66 o 
   9   5   8        5.29        3.27      1.02 o 
  -8   6   8       36.30       42.40      2.71 o 
  -7   6   8      118.37      131.64      3.35 o 
  -6   6   8       94.79       94.07      2.64 o 
  -5   6   8      254.43      265.98      4.76 o 
  -4   6   8      477.86      459.53      4.91 o 
  -3   6   8      605.07      580.41      5.72 o 
  -2   6   8      334.13      308.17      3.55 o 
  -1   6   8      232.83      222.33      2.90 o 
   0   6   8       84.93       78.93      1.43 o 
   1   6   8      232.88      219.83      2.69 o 
   2   6   8      333.88      320.20      3.52 o 
   3   6   8      605.15      576.21      5.69 o 
   4   6   8      477.81      468.06      5.78 o 
   5   6   8      254.46      273.15      3.97 o 
   6   6   8       94.92       96.64      2.71 o 
   7   6   8      118.25      132.00      3.36 o 
   8   6   8       36.28       32.99      2.17 o 
  -8   7   8        0.02       -0.43      0.97 o 
  -7   7   8       44.73       48.25      2.18 o 
  -6   7   8       32.37       32.28      1.61 o 
  -5   7   8       35.85       35.91      1.41 o 
  -4   7   8       33.40       27.80      1.13 o 
  -3   7   8        6.11        7.29      0.67 o 
  -2   7   8      325.95      309.50      3.71 o 
  -1   7   8      158.20      165.44      2.12 o 
   0   7   8       64.91       59.93      1.35 o 
   1   7   8      158.05      163.58      2.63 o 
   2   7   8      326.09      312.03      4.07 o 
   3   7   8        6.09        8.62      0.77 o 
   4   7   8       33.41       29.02      1.29 o 
   5   7   8       35.80       34.02      1.71 o 
   6   7   8       32.37       30.69      1.89 o 
   7   7   8       44.70       50.43      2.12 o 
   8   7   8        0.02        0.46      0.69 o 
  -7   8   8       52.07       55.38      3.10 o 
  -6   8   8       34.84       33.50      1.69 o 
  -5   8   8       14.23       13.91      1.12 o 
  -4   8   8      102.51      100.06      2.04 o 
  -3   8   8        3.37        3.84      0.63 o 
  -2   8   8       69.90       66.23      2.43 o 
  -1   8   8        0.37       -0.19      0.32 o 
   0   8   8        0.62        0.54      0.35 o 
   1   8   8        0.38       -0.41      0.41 o 
   2   8   8       69.66       63.59      2.00 o 
   3   8   8        3.38        3.78      0.81 o 
   4   8   8      102.50      103.13      2.32 o 
   5   8   8       14.24       13.88      1.68 o 
   6   8   8       34.82       32.49      2.06 o 
   7   8   8       52.08       55.04      2.33 o 
  -7   9   8       99.04      114.99      3.46 o 
  -6   9   8        4.46        1.82      0.77 o 
  -5   9   8       87.16       95.86      2.50 o 
  -4   9   8       26.04       29.71      1.36 o 
  -3   9   8       36.98       34.36      1.72 o 
  -2   9   8      134.32      126.07      2.32 o 
  -1   9   8        9.87        9.04      1.32 o 
   0   9   8      119.97      111.18      2.67 o 
   1   9   8        9.87        8.98      0.95 o 
   2   9   8      134.27      132.72      5.03 o 
   3   9   8       36.96       34.72      1.82 o 
   4   9   8       25.98       30.54      1.84 o 
   5   9   8       87.10       89.33      3.67 o 
   6   9   8        4.46        1.92      1.08 o 
   7   9   8       99.03      120.08      4.93 o 
  -6  10   8        1.88        5.00      1.55 o 
  -5  10   8       54.68       58.63      2.32 o 
  -4  10   8       38.00       42.75      1.71 o 
  -3  10   8        1.79        2.65      0.75 o 
  -2  10   8       13.08       14.21      1.35 o 
  -1  10   8      114.91      108.01      2.93 o 
   0  10   8        2.00        2.19      0.70 o 
   1  10   8      114.83      111.99      2.56 o 
   2  10   8       13.04       14.53      1.16 o 
   3  10   8        1.82        2.47      0.66 o 
   4  10   8       37.95       41.08      2.64 o 
   5  10   8       54.68       57.31      2.64 o 
   6  10   8        1.87        4.06      1.02 o 
  -4  11   8        5.79        6.12      1.12 o 
  -3  11   8        0.36        1.41      1.20 o 
  -2  11   8       28.16       25.92      1.89 o 
  -1  11   8        4.77        3.23      0.86 o 
   0  11   8      119.59      116.02      3.26 o 
   1  11   8        4.76        4.00      0.83 o 
   2  11   8       28.19       29.10      1.68 o 
   3  11   8        0.36        0.95      0.68 o 
   4  11   8        5.76        6.73      1.72 o 
  -3  12   8       84.92       92.20      5.36 o 
  -2  12   8       41.98       47.23      2.37 o 
  -1  12   8       31.72       38.46      2.15 o 
   0  12   8       35.23       31.95      2.17 o 
   1  12   8       31.69       38.33      1.88 o 
   2  12   8       42.02       49.02      2.01 o 
   3  12   8       84.87       89.12      3.79 o 
   1   0   9       23.62        7.56      0.60 o 
   2   0   9      581.49      685.94      5.94 o 
   3   0   9        1.47        0.83      0.25 o 
   4   0   9       14.89       15.04      0.61 o 
   5   0   9       77.82       77.10      1.68 o 
   6   0   9       69.55       67.05      1.68 o 
   7   0   9      228.04      222.61      5.01 o 
   8   0   9       11.78        8.64      0.95 o 
   9   0   9       40.99       36.60      2.27 o 
  10   0   9        0.68       -0.67      0.77 o 
 -10   1   9        3.29        3.25      1.69 o 
  -9   1   9        9.06       11.01      1.33 o 
  -8   1   9       49.64       52.38      2.06 o 
  -7   1   9       75.14       74.49      2.22 o 
  -6   1   9      187.79      194.14      3.89 o 
  -5   1   9       70.27       62.32      2.19 o 
  -4   1   9       44.40       39.59      1.12 o 
  -3   1   9       44.29       38.23      1.22 o 
  -2   1   9      510.73      497.32      6.80 o 
  -1   1   9      994.52      966.88      9.12 o 
   0   1   9      334.14      298.85      2.58 o 
   1   1   9      994.96      980.13      7.34 o 
   2   1   9      510.29      499.07      4.11 o 
   3   1   9       44.32       39.63      1.26 o 
   4   1   9       44.46       38.79      0.91 o 
   5   1   9       70.28       64.53      1.30 o 
   6   1   9      187.92      192.91      3.62 o 
   7   1   9       75.09       72.80      1.73 o 
   8   1   9       49.66       47.95      2.20 o 
   9   1   9        9.08       11.10      1.88 o 
  10   1   9        3.28        2.12      1.36 o 
  -9   2   9        5.57        5.16      1.28 o 
  -8   2   9       71.00       70.40      2.89 o 
  -7   2   9       43.49       44.20      2.09 o 
  -6   2   9        1.18        0.73      0.68 o 
  -5   2   9        0.99        0.11      0.37 o 
  -4   2   9       88.10      102.23      1.69 o 
  -3   2   9      348.35      345.49      4.44 o 
  -2   2   9     1209.20     1295.98     14.89 o 
  -1   2   9     1108.37     1152.48      8.61 o 
   0   2   9     2832.86     2981.71     21.20 o 
   1   2   9     1109.36     1151.72     11.69 o 
   2   2   9     1209.24     1308.37      9.74 o 
   3   2   9      348.75      350.84      3.29 o 
   4   2   9       88.37      100.33      1.53 o 
   5   2   9        0.98        0.46      0.31 o 
   6   2   9        1.18        1.40      0.39 o 
   7   2   9       43.45       40.11      1.18 o 
   8   2   9       71.02       65.69      2.17 o 
   9   2   9        5.54        3.57      0.85 o 
  -9   3   9        8.98        9.43      1.60 o 
  -8   3   9        0.77        0.85      1.27 o 
  -7   3   9       17.64       15.76      1.69 o 
  -6   3   9       12.91       16.10      1.16 o 
  -5   3   9      331.13      326.31      4.91 o 
  -4   3   9       83.73       94.90      2.12 o 
  -3   3   9      320.31      319.16      3.30 o 
  -2   3   9       60.01       58.40      0.94 o 
  -1   3   9       26.71       32.00      0.65 o 
   0   3   9      403.90      423.44      3.80 o 
   1   3   9       26.74       31.09      0.65 o 
   2   3   9       59.97       58.10      0.93 o 
   3   3   9      320.15      317.56      3.46 o 
   4   3   9       83.76       95.21      1.49 o 
   5   3   9      330.90      322.80      3.42 o 
   6   3   9       12.92       17.80      1.01 o 
   7   3   9       17.58       14.52      0.96 o 
   8   3   9        0.76        1.17      0.62 o 
   9   3   9        9.01       10.82      1.19 o 
  -9   4   9       17.77       20.48      3.10 o 
  -8   4   9       48.66       52.33      4.65 o 
  -7   4   9      164.47      178.27      6.06 o 
  -6   4   9      748.82      711.70     11.17 o 
  -5   4   9      332.09      328.59      5.03 o 
  -4   4   9     1530.73     1480.13     14.01 o 
  -3   4   9       98.01       89.46      1.47 o 
  -2   4   9       21.09       22.09      0.65 o 
  -1   4   9      109.68      116.05      1.47 o 
   0   4   9      535.54      549.29      4.60 o 
   1   4   9      109.59      114.95      1.42 o 
   2   4   9       21.07       22.51      1.06 o 
   3   4   9       98.11       86.71      1.51 o 
   4   4   9     1531.13     1485.52     12.66 o 
   5   4   9      332.07      319.86      4.65 o 
   6   4   9      749.41      708.94      7.07 o 
   7   4   9      164.40      168.33      3.20 o 
   8   4   9       48.60       51.90      1.86 o 
   9   4   9       17.76       19.16      1.75 o 
  -9   5   9        2.22        2.37      1.83 o 
  -8   5   9       74.61       65.16      3.09 o 
  -7   5   9        1.26        0.58      1.06 o 
  -6   5   9       41.27       35.39      1.61 o 
  -5   5   9      225.09      233.45      3.43 o 
  -4   5   9       40.52       30.12      1.42 o 
  -3   5   9      509.18      498.59      4.98 o 
  -2   5   9      102.75       88.37      1.38 o 
  -1   5   9      105.66      100.73      1.45 o 
   0   5   9       90.02       75.25      1.19 o 
   1   5   9      105.65       98.70      1.55 o 
   2   5   9      102.77       89.12      1.47 o 
   3   5   9      509.26      498.32      5.04 o 
   4   5   9       40.55       31.96      1.03 o 
   5   5   9      225.08      222.33      3.06 o 
   6   5   9       41.31       32.69      1.19 o 
   7   5   9        1.27        0.33      0.59 o 
   8   5   9       74.65       62.22      2.43 o 
   9   5   9        2.23        1.69      1.00 o 
  -8   6   9       14.63       12.35      1.79 o 
  -7   6   9       57.84       51.69      2.10 o 
  -6   6   9       20.65       25.46      1.73 o 
  -5   6   9        0.84        1.62      0.56 o 
  -4   6   9      111.66       98.65      2.36 o 
  -3   6   9      598.44      551.46      5.54 o 
  -2   6   9      283.39      245.60      2.74 o 
  -1   6   9      402.39      382.15      5.03 o 
   0   6   9       38.84       40.90      1.05 o 
   1   6   9      402.34      387.83      4.02 o 
   2   6   9      283.54      245.48      3.38 o 
   3   6   9      598.29      554.04      5.57 o 
   4   6   9      111.72      102.43      2.18 o 
   5   6   9        0.84        2.05      0.50 o 
   6   6   9       20.67       26.10      1.73 o 
   7   6   9       57.90       54.58      2.17 o 
   8   6   9       14.67       13.05      1.40 o 
  -8   7   9        9.36        9.79      1.69 o 
  -7   7   9        5.08        6.18      1.19 o 
  -6   7   9       16.82       17.74      1.51 o 
  -5   7   9       18.14       13.17      1.08 o 
  -4   7   9       58.47       59.50      1.68 o 
  -3   7   9      110.06       96.37      2.04 o 
  -2   7   9       27.42       26.48      0.99 o 
  -1   7   9       63.64       61.67      1.41 o 
   0   7   9       11.81       14.84      0.85 o 
   1   7   9       63.58       63.37      1.37 o 
   2   7   9       27.46       28.15      1.17 o 
   3   7   9      110.05       98.11      2.11 o 
   4   7   9       58.60       60.57      1.67 o 
   5   7   9       18.14       14.87      1.08 o 
   6   7   9       16.85       15.32      1.40 o 
   7   7   9        5.09        5.53      1.08 o 
   8   7   9        9.41       13.46      1.57 o 
  -7   8   9        4.83        1.14      1.33 o 
  -6   8   9       75.14       84.74      2.81 o 
  -5   8   9       15.11       16.57      1.24 o 
  -4   8   9      133.72      136.76      3.09 o 
  -3   8   9      133.49      124.84      2.24 o 
  -2   8   9       18.02       17.86      0.98 o 
  -1   8   9      124.62      115.73      1.86 o 
   0   8   9        5.23        3.35      0.55 o 
   1   8   9      124.67      117.16      4.75 o 
   2   8   9       18.05       19.80      1.35 o 
   3   8   9      133.54      130.91      3.04 o 
   4   8   9      133.77      141.57      3.30 o 
   5   8   9       15.07       15.26      1.35 o 
   6   8   9       75.14       89.76      2.82 o 
   7   8   9        4.81        3.16      0.98 o 
  -6   9   9        8.93        5.94      1.19 o 
  -5   9   9       10.39       13.16      1.16 o 
  -4   9   9       10.53       10.45      1.55 o 
  -3   9   9       27.65       23.13      1.27 o 
  -2   9   9        7.99        7.67      0.76 o 
  -1   9   9       26.88       24.50      1.57 o 
   0   9   9        3.94        5.95      0.77 o 
   1   9   9       26.78       26.87      1.68 o 
   2   9   9        7.99        8.64      1.08 o 
   3   9   9       27.63       24.92      1.68 o 
   4   9   9       10.54       12.75      1.81 o 
   5   9   9       10.38       10.71      2.26 o 
   6   9   9        8.95        7.87      1.49 o 
  -5  10   9       22.71       21.49      1.51 o 
  -4  10   9       39.88       50.82      1.87 o 
  -3  10   9       11.12       13.67      1.36 o 
  -2  10   9       53.13       56.99      2.12 o 
  -1  10   9       43.03       44.58      1.89 o 
   0  10   9       69.72       64.34      1.89 o 
   1  10   9       43.04       38.21      2.24 o 
   2  10   9       53.15       52.18      2.08 o 
   3  10   9       11.15       15.20      1.59 o 
   4  10   9       39.84       51.88      5.22 o 
   5  10   9       22.69       19.21      1.99 o 
   6  10   9        2.40        6.08      1.83 o 
  -4  11   9       38.06       51.41      3.05 o 
  -3  11   9       40.54       40.34      2.40 o 
  -2  11   9       28.27       25.99      1.89 o 
  -1  11   9       14.66       14.79      1.47 o 
   0  11   9        6.36        2.02      1.01 o 
   1  11   9       14.64       15.12      1.30 o 
   2  11   9       28.26       25.94      1.75 o 
   3  11   9       40.60       45.91      1.93 o 
   4  11   9       38.06       57.55      2.49 o 
  -2  12   9        0.09        0.66      0.86 o 
  -1  12   9       10.90        6.25      1.19 o 
   0  12   9       11.60       11.21      1.45 o 
   1  12   9       10.91        8.06      1.04 o 
   2  12   9        0.09        0.03      0.69 o 
   0   0  10        0.44        3.10      0.41 o 
   1   0  10       74.06      113.00      1.48 o 
   2   0  10       46.53       27.14      0.70 o 
   3   0  10        0.15        0.51      0.25 o 
   4   0  10        1.38        1.34      0.51 o 
   5   0  10      154.28      146.61      2.49 o 
   6   0  10       90.66       88.27      1.97 o 
   7   0  10       90.23       96.54      2.32 o 
   8   0  10      125.77      120.30      2.74 o 
   9   0  10        0.13       -0.56      1.00 o 
  -9   1  10       18.44       16.89      2.93 o 
  -8   1  10        9.32        8.25      1.02 o 
  -7   1  10       11.49       10.73      1.40 o 
  -6   1  10       88.12       79.82      2.69 o 
  -5   1  10        7.32        5.70      0.80 o 
  -4   1  10       42.27       37.94      1.03 o 
  -3   1  10       12.11       18.53      0.76 o 
  -2   1  10       57.45       54.53      1.11 o 
  -1   1  10       15.68       15.69      0.62 o 
   0   1  10      133.69      113.95      1.29 o 
   1   1  10       15.69       15.43      0.49 o 
   2   1  10       57.43       56.88      0.89 o 
   3   1  10       12.12       17.21      0.55 o 
   4   1  10       42.31       41.32      1.03 o 
   5   1  10        7.32        4.59      0.46 o 
   6   1  10       88.16       79.94      1.95 o 
   7   1  10       11.52       11.33      0.81 o 
   8   1  10        9.31        9.21      0.89 o 
   9   1  10       18.46       19.45      1.48 o 
  -9   2  10       10.76       13.66      1.89 o 
  -8   2  10       28.58       29.57      2.37 o 
  -7   2  10        4.19        2.79      0.88 o 
  -6   2  10       11.29        9.72      1.20 o 
  -5   2  10        1.31        1.69      0.53 o 
  -4   2  10       43.75       52.54      1.64 o 
  -3   2  10      190.88      195.03      2.28 o 
  -2   2  10      300.23      337.79      3.95 o 
  -1   2  10      646.04      662.19      6.14 o 
   0   2  10      511.46      567.47      4.60 o 
   1   2  10      645.64      663.68      5.27 o 
   2   2  10      300.14      328.61      3.47 o 
   3   2  10      190.80      197.51      2.42 o 
   4   2  10       43.70       52.07      1.06 o 
   5   2  10        1.33        1.68      0.49 o 
   6   2  10       11.28        8.67      0.67 o 
   7   2  10        4.19        2.06      0.50 o 
   8   2  10       28.60       29.02      1.65 o 
   9   2  10       10.74       13.53      1.32 o 
  -9   3  10        6.86       11.28      1.69 o 
  -8   3  10       38.15       42.25      2.64 o 
  -7   3  10       71.36       67.81      4.37 o 
  -6   3  10        8.52       10.29      1.40 o 
  -5   3  10        6.05        8.65      0.95 o 
  -4   3  10       67.96       69.29      1.82 o 
  -3   3  10      113.46      125.72      1.81 o 
  -2   3  10      158.12      155.81      1.76 o 
  -1   3  10      196.74      206.14      2.09 o 
   0   3  10        0.25        0.28      0.19 o 
   1   3  10      196.69      200.21      2.07 o 
   2   3  10      158.01      150.78      1.73 o 
   3   3  10      113.38      125.59      1.83 o 
   4   3  10       67.82       69.38      1.68 o 
   5   3  10        6.03        9.91      0.65 o 
   6   3  10        8.51        7.79      0.73 o 
   7   3  10       71.35       69.14      1.73 o 
   8   3  10       38.18       39.68      1.71 o 
   9   3  10        6.86        7.25      1.05 o 
  -9   4  10       45.26       54.27      3.81 o 
  -8   4  10       31.10       21.88      3.10 o 
  -7   4  10      417.66      439.44      8.57 o 
  -6   4  10       85.47       70.07      2.20 o 
  -5   4  10      651.31      661.80      8.51 o 
  -4   4  10       81.99       72.80      1.66 o 
  -3   4  10      126.86      132.21      1.83 o 
  -2   4  10       44.41       46.25      0.91 o 
  -1   4  10      167.12      158.36      1.87 o 
   0   4  10      128.26      141.47      2.22 o 
   1   4  10      167.09      160.16      1.83 o 
   2   4  10       44.46       46.36      0.84 o 
   3   4  10      126.76      125.73      1.94 o 
   4   4  10       81.98       75.61      1.54 o 
   5   4  10      650.89      651.99      6.55 o 
   6   4  10       85.48       71.03      1.66 o 
   7   4  10      417.55      423.47      5.81 o 
   8   4  10       31.07       22.29      1.54 o 
   9   4  10       45.27       53.98      2.52 o 
  -9   5  10       49.63       58.43      3.17 o 
  -8   5  10       19.82       19.85      2.09 o 
  -7   5  10       14.93       14.77      1.69 o 
  -6   5  10      209.32      203.40      4.04 o 
  -5   5  10      188.09      194.39      3.79 o 
  -4   5  10      519.12      485.88      5.65 o 
  -3   5  10      311.06      306.61      3.47 o 
  -2   5  10      215.17      205.40      2.35 o 
  -1   5  10      173.26      167.84      2.01 o 
   0   5  10       25.27       28.19      0.74 o 
   1   5  10      173.31      168.27      2.19 o 
   2   5  10      215.22      209.75      2.52 o 
   3   5  10      311.05      306.92      3.56 o 
   4   5  10      519.00      477.90      5.09 o 
   5   5  10      188.05      188.28      2.79 o 
   6   5  10      209.23      211.88      3.08 o 
   7   5  10       14.95       17.15      1.30 o 
   8   5  10       19.81       23.07      3.40 o 
   9   5  10       49.66       56.74      2.55 o 
  -8   6  10       39.75       34.06      4.93 o 
  -7   6  10        6.34        6.68      1.08 o 
  -6   6  10       29.47       26.60      1.73 o 
  -5   6  10        7.89        9.80      1.08 o 
  -4   6  10      308.87      283.04      4.00 o 
  -3   6  10       69.57       72.96      1.50 o 
  -2   6  10      650.01      609.32      5.40 o 
  -1   6  10       55.85       47.89      1.15 o 
   0   6  10       23.47       21.51      0.82 o 
   1   6  10       55.77       49.28      1.15 o 
   2   6  10      649.98      615.66     11.60 o 
   3   6  10       69.58       74.79      1.59 o 
   4   6  10      308.88      293.90      3.63 o 
   5   6  10        7.89       10.17      0.83 o 
   6   6  10       29.47       27.77      1.63 o 
   7   6  10        6.33        9.21      1.14 o 
   8   6  10       39.66       31.09      2.06 o 
  -8   7  10       31.07       35.22      2.89 o 
  -7   7  10        8.07       11.65      2.21 o 
  -6   7  10        5.50        5.06      1.00 o 
  -5   7  10       69.43       70.70      3.04 o 
  -4   7  10       32.40       30.24      1.45 o 
  -3   7  10      170.68      163.86      2.49 o 
  -2   7  10       92.11       81.65      1.63 o 
  -1   7  10      163.78      146.65      2.29 o 
   0   7  10       79.67       69.91      1.48 o 
   1   7  10      163.75      147.82      2.23 o 
   2   7  10       92.03       84.10      2.32 o 
   3   7  10      170.67      164.17      2.51 o 
   4   7  10       32.31       26.76      1.33 o 
   5   7  10       69.37       74.32      2.00 o 
   6   7  10        5.50        5.19      0.91 o 
   7   7  10        8.05       11.11      2.15 o 
   8   7  10       31.08       32.80      2.68 o 
  -7   8  10       99.59      101.41      3.18 o 
  -6   8  10        2.58        0.49      1.25 o 
  -5   8  10       64.76       63.56      2.28 o 
  -4   8  10       11.50        9.76      0.95 o 
  -3   8  10      161.42      153.90      2.54 o 
  -2   8  10      172.91      167.26      3.92 o 
  -1   8  10      125.04      120.46      2.09 o 
   0   8  10      151.21      150.85      3.04 o 
   1   8  10      125.12      120.61      2.46 o 
   2   8  10      172.92      168.45      3.47 o 
   3   8  10      161.43      152.70      5.55 o 
   4   8  10       11.51        7.53      1.11 o 
   5   8  10       64.79       67.79      1.97 o 
   6   8  10        2.58        2.16      0.86 o 
   7   8  10       99.62      100.17      3.20 o 
  -6   9  10       67.55       77.97      3.09 o 
  -5   9  10       24.73       22.56      1.84 o 
  -4   9  10      115.22      110.79      2.56 o 
  -3   9  10       61.08       61.98      1.66 o 
  -2   9  10        3.74        3.78      0.65 o 
  -1   9  10        8.22        7.86      1.14 o 
   0   9  10       74.58       75.13      2.00 o 
   1   9  10        8.25        6.41      1.21 o 
   2   9  10        3.78        2.91      0.81 o 
   3   9  10       61.13       62.45      2.22 o 
   4   9  10      115.15      112.68      3.04 o 
   5   9  10       24.75       19.70      2.09 o 
   6   9  10       67.49       86.28      5.08 o 
  -5  10  10       16.10       19.87      1.70 o 
  -4  10  10        4.72        4.67      0.83 o 
  -3  10  10       20.01       20.55      1.59 o 
  -2  10  10       11.32       10.46      1.59 o 
  -1  10  10       11.41       11.83      1.73 o 
   0  10  10       17.77       16.11      1.22 o 
   1  10  10       11.39       13.70      1.16 o 
   2  10  10       11.32       10.66      1.05 o 
   3  10  10       20.02       22.86      1.78 o 
   4  10  10        4.73        6.51      1.34 o 
   5  10  10       16.15       23.63      2.29 o 
  -4  11  10       15.37       18.58      2.68 o 
  -3  11  10       22.17       19.36      2.09 o 
  -2  11  10       61.13       59.25      3.25 o 
  -1  11  10      120.94      127.07      4.34 o 
   0  11  10       82.18       80.73      3.08 o 
   1  11  10      120.99      134.64      3.02 o 
   2  11  10       61.14       59.66      2.04 o 
   3  11  10       22.18       25.78      1.80 o 
   4  11  10       15.35       17.87      1.77 o 
  -2  12  10       19.22       24.28      3.95 o 
  -1  12  10       24.98       25.79      2.00 o 
   0  12  10        1.23        1.76      0.91 o 
   1  12  10       24.95       22.91      2.64 o 
   2  12  10       19.22       22.10      2.29 o 
   1   0  11        2.45        2.84      0.29 o 
   2   0  11      231.16      185.90      2.21 o 
   3   0  11       92.42      121.54      1.70 o 
   4   0  11       62.74       66.52      1.25 o 
   5   0  11      124.11      115.85      3.12 o 
   6   0  11      329.27      289.97      5.20 o 
   7   0  11      115.69      102.84      2.59 o 
   8   0  11       30.73       31.59      2.56 o 
   9   0  11       11.09        7.48      1.24 o 
  -9   1  11       72.01       65.54      3.02 o 
  -8   1  11       34.88       31.72      1.82 o 
  -7   1  11      104.73       89.26      5.64 o 
  -6   1  11       63.25       48.80      2.19 o 
  -5   1  11       58.94       47.64      1.68 o 
  -4   1  11      118.91      117.75      2.24 o 
  -3   1  11      120.81      117.80      1.95 o 
  -2   1  11      111.10      104.60      1.71 o 
  -1   1  11      172.37      207.08      2.64 o 
   0   1  11      190.77      224.39      2.17 o 
   1   1  11      172.27      205.51      2.10 o 
   2   1  11      111.19      102.58      1.76 o 
   3   1  11      120.96      116.68      2.49 o 
   4   1  11      119.03      118.69      1.89 o 
   5   1  11       58.94       50.26      1.25 o 
   6   1  11       63.11       51.61      1.28 o 
   7   1  11      104.71       91.42      1.83 o 
   8   1  11       34.80       36.68      1.66 o 
   9   1  11       72.01       66.25      2.28 o 
  -9   2  11       31.09       34.64      4.23 o 
  -8   2  11       70.91       72.00      3.09 o 
  -7   2  11       24.27       26.26      2.09 o 
  -6   2  11       11.78       10.78      1.97 o 
  -5   2  11        4.14        6.95      0.77 o 
  -4   2  11       84.52       75.49      2.10 o 
  -3   2  11        0.68        0.79      0.46 o 
  -2   2  11      667.91      693.45      8.54 o 
  -1   2  11      350.62      353.16      3.12 o 
   0   2  11     2215.40     2277.65     16.45 o 
   1   2  11      350.41      355.37      3.19 o 
   2   2  11      667.91      688.22      5.57 o 
   3   2  11        0.66        1.81      0.63 o 
   4   2  11       84.45       76.51      1.46 o 
   5   2  11        4.13        5.55      0.53 o 
   6   2  11       11.78        9.22      0.70 o 
   7   2  11       24.30       25.07      1.15 o 
   8   2  11       70.97       71.56      2.30 o 
   9   2  11       31.07       27.84      1.76 o 
  -9   3  11        2.96        3.87      1.55 o 
  -8   3  11        3.09        3.61      1.08 o 
  -7   3  11        7.94        7.83      1.97 o 
  -6   3  11      132.12      126.51      3.95 o 
  -5   3  11      187.88      176.68      4.76 o 
  -4   3  11      371.54      359.55      5.14 o 
  -3   3  11      489.58      467.76      6.14 o 
  -2   3  11       58.60       51.13      0.89 o 
  -1   3  11       93.87       91.94      1.24 o 
   0   3  11       72.80       86.78      1.22 o 
   1   3  11       93.65       89.34      1.26 o 
   2   3  11       58.58       48.20      0.89 o 
   3   3  11      489.62      464.27      5.43 o 
   4   3  11      371.45      362.22      3.66 o 
   5   3  11      188.03      171.23      2.31 o 
   6   3  11      132.05      129.23      2.30 o 
   7   3  11        7.89        7.06      0.99 o 
   8   3  11        3.08        2.96      0.77 o 
   9   3  11        2.97        2.79      0.83 o 
  -9   4  11       22.74       27.77      2.57 o 
  -8   4  11       23.58       29.05      3.52 o 
  -7   4  11      111.82      120.00      3.97 o 
  -6   4  11      368.60      358.85      5.66 o 
  -5   4  11      224.47      236.71      5.35 o 
  -4   4  11      920.88      865.52     13.66 o 
  -3   4  11      184.91      163.62      2.28 o 
  -2   4  11      228.01      209.87      2.31 o 
  -1   4  11       76.62       73.59      1.24 o 
   0   4  11       92.01      113.41      1.49 o 
   1   4  11       76.58       72.82      1.16 o 
   2   4  11      228.04      212.76      2.24 o 
   3   4  11      184.94      163.45      2.61 o 
   4   4  11      920.97      874.09      8.12 o 
   5   4  11      224.56      236.29      3.22 o 
   6   4  11      368.48      355.99      4.37 o 
   7   4  11      111.80      123.47      2.40 o 
   8   4  11       23.59       30.30      1.79 o 
   9   4  11       22.72       27.29      1.76 o 
  -8   5  11       50.25       48.55      2.77 o 
  -7   5  11       59.63       60.16      6.34 o 
  -6   5  11      161.69      157.78      3.51 o 
  -5   5  11      873.06      839.53     10.51 o 
  -4   5  11      166.68      161.07      3.25 o 
  -3   5  11     1162.34     1100.35      9.77 o 
  -2   5  11        1.74        0.99      0.28 o 
  -1   5  11      106.27       95.18      1.41 o 
   0   5  11       61.88       48.97      0.96 o 
   1   5  11      106.33       94.97      1.60 o 
   2   5  11        1.73        1.69      0.48 o 
   3   5  11     1162.44     1099.05     11.23 o 
   4   5  11      166.51      164.44      2.47 o 
   5   5  11      873.18      841.18      8.14 o 
   6   5  11      161.56      156.80      2.61 o 
   7   5  11       59.73       58.53      1.93 o 
   8   5  11       50.25       50.39      2.33 o 
  -8   6  11       69.21       58.80      3.09 o 
  -7   6  11       17.29       16.16      1.51 o 
  -6   6  11      107.21       92.11      2.69 o 
  -5   6  11       74.39       73.05      2.27 o 
  -4   6  11        4.94        7.65      0.94 o 
  -3   6  11      156.15      149.94      2.33 o 
  -2   6  11      112.82      126.36      1.81 o 
  -1   6  11      196.83      193.44      2.59 o 
   0   6  11        1.81        2.07      0.41 o 
   1   6  11      196.85      192.29      2.54 o 
   2   6  11      112.82      125.05      2.32 o 
   3   6  11      156.11      156.22      3.09 o 
   4   6  11        4.94        7.83      0.73 o 
   5   6  11       74.35       77.33      1.75 o 
   6   6  11      107.24       97.23      2.32 o 
   7   6  11       17.24       13.96      1.40 o 
   8   6  11       69.21       61.00      3.28 o 
  -8   7  11        2.02        1.08      1.08 o 
  -7   7  11        1.40        1.84      0.86 o 
  -6   7  11       19.52       18.32      1.86 o 
  -5   7  11        8.42        6.33      1.23 o 
  -4   7  11       84.17       77.65      1.95 o 
  -3   7  11       51.44       47.69      1.51 o 
  -2   7  11       38.25       31.97      1.11 o 
  -1   7  11       30.66       31.64      1.05 o 
   0   7  11        4.59        3.94      0.52 o 
   1   7  11       30.61       32.86      1.02 o 
   2   7  11       38.33       34.97      1.26 o 
   3   7  11       51.39       51.62      1.80 o 
   4   7  11       84.26       82.64      2.24 o 
   5   7  11        8.42        5.84      0.80 o 
   6   7  11       19.57       22.91      1.81 o 
   7   7  11        1.40        1.69      0.78 o 
   8   7  11        2.03        1.82      0.91 o 
  -7   8  11        0.62       -0.75      0.75 o 
  -6   8  11       76.79       73.87      2.59 o 
  -5   8  11      120.69      130.58      4.26 o 
  -4   8  11       75.30       70.01      2.65 o 
  -3   8  11       83.61       85.95      2.11 o 
  -2   8  11       64.75       63.39      1.73 o 
  -1   8  11       13.93       12.36      0.85 o 
   0   8  11       10.79       14.98      0.90 o 
   1   8  11       14.00       10.68      0.90 o 
   2   8  11       64.67       63.00      2.12 o 
   3   8  11       83.56       87.76      2.49 o 
   4   8  11       75.32       67.36      2.27 o 
   5   8  11      120.74      129.48      2.80 o 
   6   8  11       76.82       74.67      2.60 o 
   7   8  11        0.62        0.37      0.75 o 
  -6   9  11       18.71       15.73      1.57 o 
  -5   9  11       32.35       39.41      2.28 o 
  -4   9  11        9.27        9.97      1.42 o 
  -3   9  11       18.75       20.73      1.55 o 
  -2   9  11       36.70       39.62      1.33 o 
  -1   9  11       23.92       24.55      1.23 o 
   0   9  11        3.83        3.71      0.68 o 
   1   9  11       23.92       23.28      3.43 o 
   2   9  11       36.79       37.05      1.84 o 
   3   9  11       18.79       24.04      1.73 o 
   4   9  11        9.33        9.58      1.24 o 
   5   9  11       32.40       38.91      3.95 o 
   6   9  11       18.70       16.79      2.54 o 
  -5  10  11        2.95        5.01      1.12 o 
  -4  10  11       11.87       11.85      1.30 o 
  -3  10  11       14.14       12.93      1.18 o 
  -2  10  11       22.44       22.61      1.44 o 
  -1  10  11        8.56        6.89      0.99 o 
   0  10  11        6.46        1.55      0.72 o 
   1  10  11        8.57        8.12      0.97 o 
   2  10  11       22.36       23.51      3.36 o 
   3  10  11       14.11       12.57      1.35 o 
   4  10  11       11.85       15.07      1.57 o 
   5  10  11        2.96        4.50      3.52 o 
  -4  11  11       16.98       14.56      1.89 o 
  -3  11  11       74.49       82.66      7.05 o 
  -2  11  11       12.75       15.28      1.57 o 
  -1  11  11       64.25       69.26      2.54 o 
   0  11  11        1.00        3.31      0.91 o 
   1  11  11       64.29       70.79      2.69 o 
   2  11  11       12.80       16.15      1.33 o 
   3  11  11       74.47       89.06      2.57 o 
   4  11  11       17.03       16.47      1.68 o 
  -1  12  11        9.21        7.51      1.57 o 
   0  12  11       13.38        8.91      1.28 o 
   1  12  11        9.20        8.03      1.28 o 
   0   0  12       56.22       42.20      1.49 o 
   1   0  12       14.34       12.86      0.58 o 
   2   0  12       49.05       35.98      0.84 o 
   3   0  12        5.51        5.06      0.45 o 
   4   0  12       54.56       50.14      1.33 o 
   5   0  12        7.35        8.83      0.85 o 
   6   0  12       14.02       12.85      0.97 o 
   7   0  12        1.96        1.17      0.59 o 
   8   0  12       54.22       54.93      1.89 o 
   9   0  12        3.17        3.48      1.02 o 
  -9   1  12       23.76       23.70      1.99 o 
  -8   1  12       44.36       42.34      1.84 o 
  -7   1  12       33.10       31.75      1.65 o 
  -6   1  12       47.94       42.66      1.88 o 
  -5   1  12       29.12       32.37      1.42 o 
  -4   1  12      260.39      276.97      3.64 o 
  -3   1  12      233.60      242.81      3.34 o 
  -2   1  12      785.93      798.48      7.96 o 
  -1   1  12      154.05      132.84      1.98 o 
   0   1  12      187.14      260.35      2.44 o 
   1   1  12      154.18      131.47      1.56 o 
   2   1  12      785.67      802.00      6.90 o 
   3   1  12      233.44      237.16      2.48 o 
   4   1  12      260.08      283.22      3.87 o 
   5   1  12       29.10       28.84      1.00 o 
   6   1  12       47.90       43.98      1.33 o 
   7   1  12       33.09       35.70      1.51 o 
   8   1  12       44.34       41.78      1.71 o 
   9   1  12       23.80       25.68      2.80 o 
  -9   2  12       59.87       54.28      3.62 o 
  -8   2  12        9.74        9.39      1.69 o 
  -7   2  12       15.31       14.61      1.69 o 
  -6   2  12       67.05       66.55      2.59 o 
  -5   2  12        1.42        1.41      0.42 o 
  -4   2  12      240.15      228.85      3.26 o 
  -3   2  12       68.38       72.58      1.57 o 
  -2   2  12        7.84        9.08      0.52 o 
  -1   2  12      132.23      147.75      1.64 o 
   0   2  12      391.68      374.20      3.32 o 
   1   2  12      132.14      148.02      1.70 o 
   2   2  12        7.81        9.31      0.46 o 
   3   2  12       68.29       74.65      1.40 o 
   4   2  12      240.13      234.22      2.94 o 
   5   2  12        1.43        0.93      0.43 o 
   6   2  12       66.94       62.25      1.45 o 
   7   2  12       15.34       13.38      0.89 o 
   8   2  12        9.73        8.15      0.90 o 
   9   2  12       59.87       58.64      2.15 o 
  -9   3  12       47.76       54.54      6.06 o 
  -8   3  12        9.36       12.28      3.81 o 
  -7   3  12       15.37       17.05      1.89 o 
  -6   3  12       72.97       69.94      4.51 o 
  -5   3  12      245.15      227.25      5.52 o 
  -4   3  12      607.31      541.31      7.16 o 
  -3   3  12      326.23      298.22      3.87 o 
  -2   3  12      693.40      667.64     10.31 o 
  -1   3  12      100.82      101.18      1.57 o 
   0   3  12      116.55      118.65      1.51 o 
   1   3  12      100.83       98.70      1.37 o 
   2   3  12      693.71      659.27      5.50 o 
   3   3  12      326.00      293.15      3.35 o 
   4   3  12      607.39      539.42      5.44 o 
   5   3  12      245.08      220.02      2.74 o 
   6   3  12       72.82       69.17      1.68 o 
   7   3  12       15.33       18.69      1.59 o 
   8   3  12        9.36        9.71      1.08 o 
   9   3  12       47.74       49.96      2.03 o 
  -9   4  12       66.76       70.11      4.09 o 
  -8   4  12        1.14        2.10      1.69 o 
  -7   4  12      178.93      184.90      5.08 o 
  -6   4  12        2.61        2.54      0.81 o 
  -5   4  12       82.51       81.05      2.63 o 
  -4   4  12       44.73       45.39      1.44 o 
  -3   4  12       15.57       13.98      0.91 o 
  -2   4  12      129.78      125.33      1.93 o 
  -1   4  12       12.63       16.90      0.80 o 
   0   4  12       25.52       25.97      0.74 o 
   1   4  12       12.61       19.09      0.69 o 
   2   4  12      129.75      126.83      1.64 o 
   3   4  12       15.47       14.74      0.91 o 
   4   4  12       44.63       42.18      1.37 o 
   5   4  12       82.47       77.36      1.74 o 
   6   4  12        2.61        1.37      0.50 o 
   7   4  12      179.00      178.60      2.98 o 
   8   4  12        1.14        0.19      0.73 o 
   9   4  12       66.78       73.19      2.42 o 
  -8   5  12       55.13       65.18     10.15 o 
  -7   5  12       17.69       12.23      1.69 o 
  -6   5  12      163.20      172.18      3.67 o 
  -5   5  12        0.90        0.51      0.74 o 
  -4   5  12      323.86      308.64      4.29 o 
  -3   5  12       62.67       52.17      1.28 o 
  -2   5  12      484.98      466.56      5.31 o 
  -1   5  12       35.30       27.96      0.81 o 
   0   5  12        1.78       -0.17      0.24 o 
   1   5  12       35.24       27.03      0.87 o 
   2   5  12      484.93      461.89      5.39 o 
   3   5  12       62.66       53.60      1.51 o 
   4   5  12      324.08      310.00      4.23 o 
   5   5  12        0.90        0.93      0.44 o 
   6   5  12      163.24      167.30      2.78 o 
   7   5  12       17.65       14.90      1.26 o 
   8   5  12       55.20       56.59      2.14 o 
  -8   6  12        5.19        7.76      1.69 o 
  -7   6  12       25.32       23.93      2.29 o 
  -6   6  12        4.75        5.99      0.95 o 
  -5   6  12       54.62       53.94      2.84 o 
  -4   6  12      200.01      200.54      3.31 o 
  -3   6  12      265.72      247.48      3.24 o 
  -2   6  12      315.69      304.46      3.29 o 
  -1   6  12      702.46      649.09      6.32 o 
   0   6  12      127.60      114.40      1.89 o 
   1   6  12      702.55      652.38      6.25 o 
   2   6  12      315.77      309.97      4.12 o 
   3   6  12      265.72      252.11      3.66 o 
   4   6  12      199.94      201.44      3.31 o 
   5   6  12       54.67       54.85      1.51 o 
   6   6  12        4.71        3.06      0.60 o 
   7   6  12       25.39       25.35      1.89 o 
   8   6  12        5.21        7.26      1.35 o 
  -7   7  12       44.24       47.09      3.26 o 
  -6   7  12       91.82       88.11      2.81 o 
  -5   7  12       42.26       40.62      1.89 o 
  -4   7  12       20.84       22.13      1.33 o 
  -3   7  12       21.41       22.43      1.26 o 
  -2   7  12      297.68      281.45      3.52 o 
  -1   7  12      497.91      479.65      5.09 o 
   0   7  12       72.10       81.76      1.69 o 
   1   7  12      497.90      478.22      5.06 o 
   2   7  12      297.64      280.20      3.98 o 
   3   7  12       21.41       22.70      1.27 o 
   4   7  12       20.85       18.87      1.40 o 
   5   7  12       42.29       38.99      1.54 o 
   6   7  12       91.78       83.34      3.62 o 
   7   7  12       44.28       51.08      2.33 o 
  -7   8  12       28.84       26.53      2.00 o 
  -6   8  12       16.67       15.77      1.57 o 
  -5   8  12       49.37       47.04      2.06 o 
  -4   8  12       35.73       36.24      2.42 o 
  -3   8  12       31.46       28.53      1.59 o 
  -2   8  12       39.11       33.49      1.18 o 
  -1   8  12       33.01       27.61      1.14 o 
   0   8  12        0.77        2.26      0.50 o 
   1   8  12       33.02       27.31      1.35 o 
   2   8  12       39.24       36.34      1.68 o 
   3   8  12       31.45       25.37      1.68 o 
   4   8  12       35.74       37.93      1.96 o 
   5   8  12       49.36       48.04      2.00 o 
   6   8  12       16.65       18.18      1.68 o 
   7   8  12       28.83       24.38      1.99 o 
  -6   9  12        9.15        8.00      1.49 o 
  -5   9  12       63.71       64.87      3.39 o 
  -4   9  12        9.09        8.78      1.19 o 
  -3   9  12       45.51       45.51      1.68 o 
  -2   9  12        3.06        2.49      0.66 o 
  -1   9  12        1.30        1.07      0.50 o 
   0   9  12       36.38       37.30      1.48 o 
   1   9  12        1.30        2.07      0.81 o 
   2   9  12        3.05        1.75      0.69 o 
   3   9  12       45.56       48.01      2.06 o 
   4   9  12        9.07        7.32      1.12 o 
   5   9  12       63.74       69.25      2.60 o 
   6   9  12        9.14        9.06      1.60 o 
  -5  10  12       25.88       37.94      3.35 o 
  -4  10  12       10.52        8.71      1.22 o 
  -3  10  12        3.18        2.05      0.68 o 
  -2  10  12        5.74        6.12      1.12 o 
  -1  10  12       45.98       53.40      2.28 o 
   0  10  12       14.38       18.20      1.57 o 
   1  10  12       46.07       53.80      1.87 o 
   2  10  12        5.77        7.59      1.08 o 
   3  10  12        3.16        1.87      0.91 o 
   4  10  12       10.53        7.60      1.24 o 
   5  10  12       25.83       33.14      2.79 o 
  -3  11  12       17.77       11.89      2.11 o 
  -2  11  12       25.93       22.34      2.29 o 
  -1  11  12        9.36        4.99      1.08 o 
   0  11  12      112.69      125.11      3.42 o 
   1  11  12        9.36        5.88      0.93 o 
   2  11  12       25.90       24.69      1.65 o 
   3  11  12       17.77       12.60      1.22 o 
   1   0  13      302.07      271.02      2.91 o 
   2   0  13      376.48      362.99      3.99 o 
   3   0  13       14.70       16.99      0.84 o 
   4   0  13       28.10       29.52      1.05 o 
   5   0  13        0.37       -0.07      0.42 o 
   6   0  13       10.45       12.51      1.00 o 
   7   0  13       11.52       13.35      1.13 o 
   8   0  13      136.27      142.34      3.13 o 
   9   0  13       97.16      107.11      2.88 o 
  -9   1  13       14.29       11.40      1.26 o 
  -8   1  13        0.82        0.32      0.64 o 
  -7   1  13       27.41       25.01      1.68 o 
  -6   1  13       16.62       15.48      1.30 o 
  -5   1  13       17.37       11.02      1.27 o 
  -4   1  13      168.84      167.45      2.64 o 
  -3   1  13        3.10        2.20      0.49 o 
  -2   1  13       82.05       88.75      1.65 o 
  -1   1  13       40.78       54.91      0.99 o 
   0   1  13      208.70      168.27      1.82 o 
   1   1  13       40.73       52.68      0.95 o 
   2   1  13       82.27       84.66      1.28 o 
   3   1  13        3.09        3.01      0.32 o 
   4   1  13      168.91      170.22      3.05 o 
   5   1  13       17.37       10.26      1.05 o 
   6   1  13       16.60       16.68      1.05 o 
   7   1  13       27.46       25.08      1.36 o 
   8   1  13        0.82        1.47      0.68 o 
   9   1  13       14.28       13.15      1.99 o 
  -9   2  13        8.94        7.44      1.06 o 
  -8   2  13       33.10       30.84      2.05 o 
  -7   2  13       16.24       16.13      1.45 o 
  -6   2  13       28.00       28.03      2.43 o 
  -5   2  13       43.25       36.13      1.51 o 
  -4   2  13       86.45       84.24      1.81 o 
  -3   2  13        7.66        4.69      0.56 o 
  -2   2  13      165.29      167.97      2.56 o 
  -1   2  13      265.72      237.39      2.64 o 
   0   2  13      320.12      349.28      3.19 o 
   1   2  13      265.81      235.48      3.38 o 
   2   2  13      165.38      169.76      1.96 o 
   3   2  13        7.65        5.10      0.74 o 
   4   2  13       86.49       79.55      1.56 o 
   5   2  13       43.34       37.11      1.99 o 
   6   2  13       27.98       27.37      1.23 o 
   7   2  13       16.31       11.67      0.90 o 
   8   2  13       33.09       27.41      1.63 o 
   9   2  13        9.00        7.58      1.60 o 
  -9   3  13        0.94       -0.51      0.86 o 
  -8   3  13        9.24       10.75      2.11 o 
  -7   3  13       83.95       91.24      2.87 o 
  -6   3  13       31.73       32.48      1.89 o 
  -5   3  13      305.86      300.34      4.17 o 
  -4   3  13       78.01       67.24      1.71 o 
  -3   3  13      891.75      824.15      8.59 o 
  -2   3  13       93.42       85.06      1.76 o 
  -1   3  13      678.38      667.99      5.49 o 
   0   3  13       38.34       40.27      0.95 o 
   1   3  13      678.57      653.82      5.50 o 
   2   3  13       93.47       90.07      1.43 o 
   3   3  13      891.81      827.91      7.59 o 
   4   3  13       77.97       70.01      1.51 o 
   5   3  13      306.06      297.61      4.23 o 
   6   3  13       31.72       29.67      1.34 o 
   7   3  13       84.04       92.40      2.42 o 
   8   3  13        9.24        9.41      1.08 o 
   9   3  13        0.95       -0.09      0.81 o 
  -8   4  13       41.40       47.45      2.69 o 
  -7   4  13       47.00       45.34      2.69 o 
  -6   4  13      140.21      142.30      3.41 o 
  -5   4  13      147.39      141.38      3.18 o 
  -4   4  13      532.12      529.38      6.34 o 
  -3   4  13        5.58        6.69      0.70 o 
  -2   4  13       13.15       22.76      0.86 o 
  -1   4  13       98.43      100.60      1.47 o 
   0   4  13      282.58      251.20      2.64 o 
   1   4  13       98.40      100.51      1.47 o 
   2   4  13       13.16       21.58      0.88 o 
   3   4  13        5.59        7.83      0.77 o 
   4   4  13      532.45      541.39      6.24 o 
   5   4  13      147.34      140.32      2.64 o 
   6   4  13      140.21      139.95      2.77 o 
   7   4  13       46.99       47.82      1.55 o 
   8   4  13       41.30       48.17      1.95 o 
  -8   5  13      112.03      116.35      6.06 o 
  -7   5  13       83.69       71.31      6.91 o 
  -6   5  13      288.57      315.19      5.40 o 
  -5   5  13       13.21       10.85      1.18 o 
  -4   5  13       69.11       70.53      2.20 o 
  -3   5  13        6.22        5.92      0.90 o 
  -2   5  13      294.85      289.41      3.70 o 
  -1   5  13       97.76       82.49      1.39 o 
   0   5  13       22.10        9.14      0.80 o 
   1   5  13       97.77       82.34      1.64 o 
   2   5  13      294.90      282.97      4.07 o 
   3   5  13        6.25        6.09      0.70 o 
   4   5  13       69.02       74.11      1.87 o 
   5   5  13       13.26       12.19      1.00 o 
   6   5  13      288.35      303.98      4.07 o 
   7   5  13       83.78       72.05      1.87 o 
   8   5  13      111.99      111.10      2.89 o 
  -8   6  13       39.83       40.87      3.17 o 
  -7   6  13       18.97       17.02      2.54 o 
  -6   6  13        2.65        1.11      0.73 o 
  -5   6  13        4.13        5.03      0.77 o 
  -4   6  13       50.52       49.23      1.62 o 
  -3   6  13       85.98       87.75      2.81 o 
  -2   6  13      294.80      274.95      3.42 o 
  -1   6  13      281.43      278.73      3.37 o 
   0   6  13      429.51      374.97      4.15 o 
   1   6  13      281.46      272.84      3.32 o 
   2   6  13      294.62      269.11      3.84 o 
   3   6  13       86.02       86.05      2.01 o 
   4   6  13       50.41       48.77      1.58 o 
   5   6  13        4.13        7.28      0.88 o 
   6   6  13        2.62        1.15      0.57 o 
   7   6  13       18.91       12.85      1.47 o 
   8   6  13       39.85       40.53      2.53 o 
  -7   7  13       19.37       15.10      1.56 o 
  -6   7  13       46.89       52.50      2.45 o 
  -5   7  13        3.18        3.01      0.77 o 
  -4   7  13       14.48       16.07      1.22 o 
  -3   7  13       84.49       82.09      2.44 o 
  -2   7  13      114.48      111.92      2.36 o 
  -1   7  13       71.84       64.65      1.51 o 
   0   7  13      312.46      319.65      3.85 o 
   1   7  13       71.80       66.88      1.76 o 
   2   7  13      114.38      113.01      2.32 o 
   3   7  13       84.52       85.61      4.80 o 
   4   7  13       14.45       18.32      1.19 o 
   5   7  13        3.17        1.41      0.69 o 
   6   7  13       46.86       52.38      2.98 o 
   7   7  13       19.39       15.10      1.51 o 
  -6   8  13        2.42        3.03      1.02 o 
  -5   8  13        9.81       10.35      1.24 o 
  -4   8  13        4.41        5.08      0.91 o 
  -3   8  13       10.52       13.49      1.10 o 
  -2   8  13        7.86        9.82      0.90 o 
  -1   8  13       58.74       66.48      1.63 o 
   0   8  13        0.68        0.67      0.50 o 
   1   8  13       58.80       70.14      1.82 o 
   2   8  13        7.87       10.08      1.08 o 
   3   8  13       10.55       13.24      1.24 o 
   4   8  13        4.42        8.39      1.35 o 
   5   8  13        9.83       10.12      1.65 o 
   6   8  13        2.42        2.49      1.08 o 
  -6   9  13        5.49        2.44      0.98 o 
  -5   9  13       36.46       33.91      2.41 o 
  -4   9  13       62.24       60.75      2.33 o 
  -3   9  13       50.79       60.22      1.94 o 
  -2   9  13        3.89        2.05      0.62 o 
  -1   9  13       18.30       18.48      1.13 o 
   0   9  13       65.95       66.78      1.88 o 
   1   9  13       18.27       19.39      1.47 o 
   2   9  13        3.89        3.30      0.86 o 
   3   9  13       50.79       58.98      2.22 o 
   4   9  13       62.22       61.61      2.33 o 
   5   9  13       36.48       37.13      2.22 o 
   6   9  13        5.50        2.11      1.20 o 
  -4  10  13        8.22        4.64      1.29 o 
  -3  10  13       87.89       91.87      2.42 o 
  -2  10  13       27.51       25.90      1.84 o 
  -1  10  13       36.00       43.79      1.68 o 
   0  10  13       24.12       36.18      2.28 o 
   1  10  13       36.03       43.27      2.00 o 
   2  10  13       27.49       26.94      1.89 o 
   3  10  13       87.97       91.22      2.93 o 
   4  10  13        8.19        4.59      1.08 o 
  -3  11  13        9.68        7.17      2.40 o 
  -2  11  13        2.11        0.28      1.55 o 
  -1  11  13        1.70        0.74      1.13 o 
   0  11  13        0.27        0.88      0.78 o 
   1  11  13        1.71        0.76      0.86 o 
   2  11  13        2.11        1.78      0.85 o 
   3  11  13        9.65        7.85      1.91 o 
   0   0  14       97.48      107.00      2.62 o 
   1   0  14      182.18      190.24      2.36 o 
   2   0  14      155.21      137.27      1.92 o 
   3   0  14      440.51      482.30      4.80 o 
   4   0  14      851.33      748.42      8.03 o 
   5   0  14        3.38       11.68      0.83 o 
   6   0  14      337.69      306.18      4.51 o 
   7   0  14       33.62       25.39      1.51 o 
   8   0  14        0.41        0.02      0.66 o 
   9   0  14       10.62       13.42      1.63 o 
  -9   1  14       17.91       23.06      1.72 o 
  -8   1  14        2.27        2.77      0.73 o 
  -7   1  14       41.58       39.26      2.51 o 
  -6   1  14       39.86       32.34      2.15 o 
  -5   1  14      123.74      112.14      2.66 o 
  -4   1  14       85.24       68.03      1.57 o 
  -3   1  14      147.89      139.26      2.35 o 
  -2   1  14       32.40       27.93      0.95 o 
  -1   1  14      108.07      108.63      1.90 o 
   0   1  14       21.90       18.08      0.86 o 
   1   1  14      107.97      107.96      1.44 o 
   2   1  14       32.43       29.33      0.76 o 
   3   1  14      147.74      143.55      1.81 o 
   4   1  14       85.29       69.75      1.48 o 
   5   1  14      123.74      110.21      2.04 o 
   6   1  14       39.91       32.65      1.24 o 
   7   1  14       41.52       37.06      1.46 o 
   8   1  14        2.28        3.09      0.80 o 
   9   1  14       17.92       18.45      3.24 o 
  -9   2  14        2.40        2.84      0.83 o 
  -8   2  14       12.73       13.63      1.47 o 
  -7   2  14       95.67       94.60      2.82 o 
  -6   2  14       55.82       55.49      2.65 o 
  -5   2  14      112.47      105.62      2.71 o 
  -4   2  14       28.28       27.95      1.14 o 
  -3   2  14      271.87      244.52      3.37 o 
  -2   2  14      296.42      278.12      3.66 o 
  -1   2  14       88.31       70.87      1.26 o 
   0   2  14        9.94       18.62      0.84 o 
   1   2  14       88.39       71.23      1.17 o 
   2   2  14      296.25      280.58      2.84 o 
   3   2  14      272.12      242.47      3.00 o 
   4   2  14       28.22       28.31      0.95 o 
   5   2  14      112.31      106.24      2.18 o 
   6   2  14       55.83       58.28      2.43 o 
   7   2  14       95.67       89.79      2.31 o 
   8   2  14       12.70       12.89      1.16 o 
   9   2  14        2.39        2.23      1.28 o 
  -8   3  14       52.02       55.74      2.43 o 
  -7   3  14       10.53        9.88      1.24 o 
  -6   3  14       32.62       31.82      1.78 o 
  -5   3  14       60.50       58.20      1.66 o 
  -4   3  14      188.16      175.75      3.09 o 
  -3   3  14       15.24       13.45      0.91 o 
  -2   3  14      566.53      531.59      6.43 o 
  -1   3  14       74.76       82.80      1.47 o 
   0   3  14      376.91      366.25      3.48 o 
   1   3  14       74.69       83.45      1.32 o 
   2   3  14      566.57      540.10      4.96 o 
   3   3  14       15.23       14.93      0.85 o 
   4   3  14      188.28      175.23      2.61 o 
   5   3  14       60.47       56.86      1.65 o 
   6   3  14       32.61       33.24      1.43 o 
   7   3  14       10.56       11.22      1.08 o 
   8   3  14       51.95       53.84      1.92 o 
  -8   4  14       94.61       95.28      3.14 o 
  -7   4  14      142.47      143.48      3.74 o 
  -6   4  14      109.15      102.49      2.93 o 
  -5   4  14      134.79      142.42      2.77 o 
  -4   4  14       66.36       61.71      2.02 o 
  -3   4  14       11.79       15.46      1.02 o 
  -2   4  14       16.27       20.87      1.16 o 
  -1   4  14      125.19      113.48      2.81 o 
   0   4  14       61.23       47.04      1.35 o 
   1   4  14      125.17      112.91      1.62 o 
   2   4  14       16.26       21.20      0.84 o 
   3   4  14       11.80       13.88      0.91 o 
   4   4  14       66.36       63.07      1.69 o 
   5   4  14      134.65      137.49      2.67 o 
   6   4  14      109.24      101.25      2.36 o 
   7   4  14      142.33      142.42      2.96 o 
   8   4  14       94.72       92.15      3.68 o 
  -8   5  14       35.42       38.23      3.23 o 
  -7   5  14       69.08       78.33      2.82 o 
  -6   5  14       82.72       92.01      2.35 o 
  -5   5  14       10.09        9.74      0.99 o 
  -4   5  14       98.03       98.66      2.25 o 
  -3   5  14       30.34       31.14      1.27 o 
  -2   5  14      133.69      119.88      2.28 o 
  -1   5  14        3.56        2.96      0.63 o 
   0   5  14      159.64      136.49      1.89 o 
   1   5  14        3.57        2.81      0.45 o 
   2   5  14      133.59      122.48      2.29 o 
   3   5  14       30.33       31.73      1.35 o 
   4   5  14       98.11      100.17      3.99 o 
   5   5  14       10.07       10.89      1.06 o 
   6   5  14       82.82       91.83      2.32 o 
   7   5  14       69.15       81.00      2.23 o 
   8   5  14       35.41       39.74      3.12 o 
  -7   6  14       61.21       60.90      3.33 o 
  -6   6  14       14.88       16.99      1.35 o 
  -5   6  14       27.86       32.55      2.20 o 
  -4   6  14       25.90       23.19      1.95 o 
  -3   6  14       20.27       20.05      1.19 o 
  -2   6  14        2.19        3.87      0.57 o 
  -1   6  14       79.54       80.28      2.56 o 
   0   6  14       29.10       22.69      1.00 o 
   1   6  14       79.50       75.60      1.57 o 
   2   6  14        2.20        3.79      0.66 o 
   3   6  14       20.30       20.54      1.19 o 
   4   6  14       25.89       25.39      1.71 o 
   5   6  14       27.83       33.10      1.46 o 
   6   6  14       14.86       17.74      1.78 o 
   7   6  14       61.22       59.88      3.81 o 
  -7   7  14       37.43       33.06      2.21 o 
  -6   7  14       63.66       71.67      2.25 o 
  -5   7  14        7.36        6.36      0.91 o 
  -4   7  14       61.61       58.92      1.87 o 
  -3   7  14       16.92       18.99      1.51 o 
  -2   7  14      144.00      138.90      2.67 o 
  -1   7  14       37.86       36.02      1.44 o 
   0   7  14      554.70      513.73      5.44 o 
   1   7  14       37.88       35.81      1.37 o 
   2   7  14      144.03      146.57      2.75 o 
   3   7  14       16.93       20.17      1.27 o 
   4   7  14       61.64       60.58      1.79 o 
   5   7  14        7.33        4.96      0.91 o 
   6   7  14       63.73       68.90      2.43 o 
   7   7  14       37.37       33.69      2.69 o 
  -6   8  14        5.81        5.25      1.19 o 
  -5   8  14       81.07       75.02      2.66 o 
  -4   8  14       42.36       39.71      2.10 o 
  -3   8  14        3.29        1.87      0.89 o 
  -2   8  14        6.30        6.00      0.80 o 
  -1   8  14        2.95        3.74      0.64 o 
   0   8  14       97.70      102.57      2.01 o 
   1   8  14        2.96        3.04      0.66 o 
   2   8  14        6.33        6.67      0.85 o 
   3   8  14        3.27        1.63      0.75 o 
   4   8  14       42.38       39.52      1.89 o 
   5   8  14       80.97       78.83      2.59 o 
   6   8  14        5.84        8.72      1.69 o 
  -5   9  14       42.78       44.30      2.27 o 
  -4   9  14       52.06       49.68      2.27 o 
  -3   9  14       16.65       13.62      1.40 o 
  -2   9  14       55.90       57.60      1.82 o 
  -1   9  14        2.45        4.03      0.77 o 
   0   9  14       27.17       29.30      2.32 o 
   1   9  14        2.46        2.75      0.75 o 
   2   9  14       55.84       59.16      2.22 o 
   3   9  14       16.65       13.52      1.30 o 
   4   9  14       52.03       49.01      2.12 o 
   5   9  14       42.78       46.04      2.23 o 
  -4  10  14       20.19       22.59      1.84 o 
  -3  10  14        7.73        5.88      1.19 o 
  -2  10  14       25.67       28.97      1.94 o 
  -1  10  14       54.44       70.50      2.54 o 
   0  10  14       23.94       25.31      1.84 o 
   1  10  14       54.41       75.25      3.53 o 
   2  10  14       25.68       31.96      2.12 o 
   3  10  14        7.74        7.93      1.20 o 
   4  10  14       20.22       26.13      2.08 o 
  -2  11  14       16.58       25.86      2.96 o 
  -1  11  14       54.54       54.99      2.97 o 
   0  11  14        8.53        5.37      1.06 o 
   1  11  14       54.51       54.19      3.64 o 
   2  11  14       16.56       25.49      1.68 o 
   1   0  15       28.65       31.45      0.89 o 
   2   0  15       31.14       28.17      1.29 o 
   3   0  15       22.93       21.86      0.82 o 
   4   0  15        0.52       -0.25      0.52 o 
   5   0  15        1.34        0.86      0.45 o 
   6   0  15        0.44        0.46      0.52 o 
   7   0  15       11.36       11.06      1.08 o 
   8   0  15        6.08        6.75      1.22 o 
   9   0  15        0.46        0.18      0.66 o 
  -9   1  15       44.04       49.40      2.73 o 
  -8   1  15       55.34       62.57      2.17 o 
  -7   1  15       23.35       24.70      1.79 o 
  -6   1  15       99.30      101.85      2.76 o 
  -5   1  15       73.68       67.65      2.32 o 
  -4   1  15        1.32        1.38      0.58 o 
  -3   1  15      121.04      101.49      1.95 o 
  -2   1  15       86.99       73.35      2.41 o 
  -1   1  15       63.90       61.41      1.48 o 
   0   1  15       26.55       17.68      0.61 o 
   1   1  15       63.84       62.68      1.08 o 
   2   1  15       86.95       75.15      1.27 o 
   3   1  15      121.08       98.71      1.76 o 
   4   1  15        1.32        2.76      0.52 o 
   5   1  15       73.73       65.77      1.54 o 
   6   1  15       99.28       97.76      2.07 o 
   7   1  15       23.36       22.99      1.34 o 
   8   1  15       55.29       61.70      2.11 o 
   9   1  15       44.03       46.09      3.38 o 
  -8   2  15       93.61       92.82      4.07 o 
  -7   2  15       59.87       61.09      2.38 o 
  -6   2  15       64.02       62.21      2.27 o 
  -5   2  15       73.97       58.10      2.13 o 
  -4   2  15      200.71      167.55      2.80 o 
  -3   2  15      411.94      367.65      4.60 o 
  -2   2  15      560.00      486.11      5.60 o 
  -1   2  15      254.37      253.54      3.41 o 
   0   2  15      664.56      666.31      5.52 o 
   1   2  15      254.25      250.60      2.89 o 
   2   2  15      560.01      492.11      4.44 o 
   3   2  15      411.83      357.49      4.00 o 
   4   2  15      200.61      165.17      3.36 o 
   5   2  15       73.94       59.21      1.99 o 
   6   2  15       64.17       62.86      1.63 o 
   7   2  15       59.88       58.88      1.88 o 
   8   2  15       93.64       93.12      2.55 o 
  -8   3  15       26.45       26.78      2.12 o 
  -7   3  15       43.68       39.39      2.15 o 
  -6   3  15      108.51      106.76      3.41 o 
  -5   3  15      123.04      120.70      5.11 o 
  -4   3  15       16.71       14.42      0.97 o 
  -3   3  15      421.76      408.33      5.10 o 
  -2   3  15      107.85      104.93      2.78 o 
  -1   3  15      132.99      124.02      2.21 o 
   0   3  15        0.54        0.32      0.26 o 
   1   3  15      132.97      128.39      1.93 o 
   2   3  15      107.79      105.44      1.56 o 
   3   3  15      421.92      405.52      4.40 o 
   4   3  15       16.75       14.95      0.90 o 
   5   3  15      123.03      127.45      2.57 o 
   6   3  15      108.69      107.82      2.46 o 
   7   3  15       43.60       37.73      2.74 o 
   8   3  15       26.50       26.81      1.62 o 
  -8   4  15       85.04       91.26      3.20 o 
  -7   4  15        0.23        1.27      0.78 o 
  -6   4  15      117.10      120.65      5.32 o 
  -5   4  15      109.42      109.15      3.06 o 
  -4   4  15       26.91       29.33      1.59 o 
  -3   4  15      189.05      195.60      3.16 o 
  -2   4  15        3.25        3.54      0.59 o 
  -1   4  15       18.59       19.75      0.88 o 
   0   4  15       15.22       15.94      0.99 o 
   1   4  15       18.51       20.07      0.80 o 
   2   4  15        3.25        3.79      0.69 o 
   3   4  15      188.94      196.66      3.14 o 
   4   4  15       26.94       29.63      1.26 o 
   5   4  15      109.37      108.45      2.97 o 
   6   4  15      117.23      123.23      2.67 o 
   7   4  15        0.23        0.96      0.62 o 
   8   4  15       85.06       91.81      4.37 o 
  -8   5  15       11.78        8.56      1.30 o 
  -7   5  15       12.53       12.97      1.47 o 
  -6   5  15       23.55       22.05      1.91 o 
  -5   5  15       56.58       63.57      1.94 o 
  -4   5  15       58.25       55.57      2.12 o 
  -3   5  15       68.66       72.08      1.87 o 
  -2   5  15        5.48        9.22      1.10 o 
  -1   5  15       27.30       25.16      0.99 o 
   0   5  15       28.80       36.48      1.05 o 
   1   5  15       27.23       25.17      0.96 o 
   2   5  15        5.45        8.27      0.77 o 
   3   5  15       68.56       74.74      1.83 o 
   4   5  15       58.23       56.71      1.69 o 
   5   5  15       56.53       64.71      1.87 o 
   6   5  15       23.55       20.61      1.37 o 
   7   5  15       12.52       13.88      1.18 o 
   8   5  15       11.76        8.37      1.48 o 
  -7   6  15       90.28      101.95      3.31 o 
  -6   6  15       11.89       12.47      1.19 o 
  -5   6  15       48.62       53.79      1.82 o 
  -4   6  15       45.57       41.62      1.76 o 
  -3   6  15       24.82       22.77      1.30 o 
  -2   6  15      212.97      182.46      3.63 o 
  -1   6  15       21.56       22.91      1.42 o 
   0   6  15     1058.72      964.59      8.87 o 
   1   6  15       21.58       25.58      1.22 o 
   2   6  15      213.11      184.77      3.57 o 
   3   6  15       24.92       22.82      1.30 o 
   4   6  15       45.49       43.24      1.58 o 
   5   6  15       48.60       52.62      1.76 o 
   6   6  15       11.88       11.83      1.11 o 
   7   6  15       90.33      104.47      4.51 o 
  -7   7  15        4.17        7.22      1.29 o 
  -6   7  15       39.73       40.24      2.04 o 
  -5   7  15       29.48       30.99      1.83 o 
  -4   7  15        3.92        3.10      0.86 o 
  -3   7  15       43.14       40.15      1.97 o 
  -2   7  15      145.71      163.65      3.58 o 
  -1   7  15       39.60       33.09      1.39 o 
   0   7  15      277.72      308.47      3.82 o 
   1   7  15       39.56       35.38      1.95 o 
   2   7  15      145.70      165.24      3.03 o 
   3   7  15       43.20       39.26      1.51 o 
   4   7  15        3.92        5.83      0.85 o 
   5   7  15       29.54       28.35      3.49 o 
   6   7  15       39.80       43.35      2.77 o 
   7   7  15        4.16        9.72      1.60 o 
  -6   8  15       16.13       20.20      1.84 o 
  -5   8  15       10.91       11.73      1.40 o 
  -4   8  15       10.02       10.62      1.28 o 
  -3   8  15       93.71       94.71      2.82 o 
  -2   8  15       84.01       82.42      2.55 o 
  -1   8  15      192.98      185.12      3.34 o 
   0   8  15      116.63      108.91      2.11 o 
   1   8  15      193.04      191.37      3.34 o 
   2   8  15       83.99       85.24      2.18 o 
   3   8  15       93.72       96.66      3.11 o 
   4   8  15        9.99        9.23      1.38 o 
   5   8  15       10.89       15.52      1.53 o 
   6   8  15       16.15       17.02      2.09 o 
  -5   9  15       35.55       36.99      2.60 o 
  -4   9  15       14.16       16.25      1.57 o 
  -3   9  15       27.81       32.66      2.10 o 
  -2   9  15       79.44       84.73      2.70 o 
  -1   9  15       32.61       42.04      1.80 o 
   0   9  15      165.03      169.39      3.58 o 
   1   9  15       32.61       46.25      2.00 o 
   2   9  15       79.50       95.16      2.82 o 
   3   9  15       27.77       34.86      2.37 o 
   4   9  15       14.15       14.38      1.86 o 
   5   9  15       35.55       35.69      2.55 o 
  -4  10  15       14.86        9.44      1.36 o 
  -3  10  15        5.92        3.95      0.98 o 
  -2  10  15       65.18       59.20      2.43 o 
  -1  10  15       41.06       48.79      2.26 o 
   0  10  15        4.08        2.46      1.08 o 
   1  10  15       41.07       51.84      2.21 o 
   2  10  15       65.17       63.70      2.49 o 
   3  10  15        5.93        4.32      1.24 o 
   4  10  15       14.87       12.77      1.77 o 
  -1  11  15       17.59       15.92      1.99 o 
   0  11  15        2.78        2.04      1.15 o 
   1  11  15       17.66       19.18      1.73 o 
   0   0  16      124.81      109.07      2.89 o 
   1   0  16       26.04       20.86      0.82 o 
   2   0  16       83.69       63.41      1.30 o 
   3   0  16       22.24       12.99      1.34 o 
   4   0  16       68.81       55.87      1.58 o 
   5   0  16        1.59        2.14      0.56 o 
   6   0  16       70.62       67.21      1.97 o 
   7   0  16       13.14       15.03      1.59 o 
   8   0  16        0.56        1.09      0.77 o 
  -8   1  16       30.75       35.63      1.97 o 
  -7   1  16       13.14       11.10      1.51 o 
  -6   1  16        8.08        7.91      1.02 o 
  -5   1  16       52.55       44.43      1.73 o 
  -4   1  16        2.36        2.17      0.61 o 
  -3   1  16      234.41      211.79      3.12 o 
  -2   1  16      319.93      288.60      3.79 o 
  -1   1  16      121.24      106.32      2.00 o 
   0   1  16      817.28      745.32      6.79 o 
   1   1  16      121.17      105.57      1.52 o 
   2   1  16      320.16      288.17      2.99 o 
   3   1  16      234.34      212.30      2.84 o 
   4   1  16        2.37        3.22      0.52 o 
   5   1  16       52.52       46.69      1.38 o 
   6   1  16        8.07        8.67      0.83 o 
   7   1  16       13.13       11.62      1.11 o 
   8   1  16       30.73       34.29      3.23 o 
  -8   2  16        6.52        6.67      1.82 o 
  -7   2  16       72.48       79.28      2.71 o 
  -6   2  16       21.68       19.65      1.61 o 
  -5   2  16      103.13       89.59      2.59 o 
  -4   2  16      173.88      159.35      2.78 o 
  -3   2  16      117.50      114.17      2.20 o 
  -2   2  16      452.91      412.56      5.03 o 
  -1   2  16      649.16      597.21      6.76 o 
   0   2  16      607.34      548.15      5.27 o 
   1   2  16      649.63      613.99      5.24 o 
   2   2  16      452.82      417.26      3.96 o 
   3   2  16      117.61      115.28      1.99 o 
   4   2  16      173.84      159.12      2.48 o 
   5   2  16      103.13       94.47      1.93 o 
   6   2  16       21.68       22.32      1.23 o 
   7   2  16       72.35       77.30      2.21 o 
   8   2  16        6.54        7.03      1.00 o 
  -8   3  16       27.14       24.89      2.00 o 
  -7   3  16       32.44       33.50      2.40 o 
  -6   3  16      161.77      155.73      3.69 o 
  -5   3  16       20.49       24.71      2.02 o 
  -4   3  16        7.76        8.29      1.02 o 
  -3   3  16       16.94       18.59      1.11 o 
  -2   3  16      218.17      220.14      3.74 o 
  -1   3  16        0.99        0.87      0.48 o 
   0   3  16       16.30       21.48      0.83 o 
   1   3  16        0.99        0.40      0.30 o 
   2   3  16      218.38      218.95      2.82 o 
   3   3  16       16.93       19.43      1.07 o 
   4   3  16        7.71       10.95      0.80 o 
   5   3  16       20.50       23.77      1.30 o 
   6   3  16      161.59      149.14      2.99 o 
   7   3  16       32.45       32.31      1.99 o 
   8   3  16       27.07       23.63      1.60 o 
  -8   4  16      101.67      117.04      5.92 o 
  -7   4  16       28.87       33.89      2.22 o 
  -6   4  16       95.87       95.49      2.93 o 
  -5   4  16       69.62       65.62      1.89 o 
  -4   4  16      154.79      141.62      3.58 o 
  -3   4  16       73.14       73.68      1.87 o 
  -2   4  16       28.74       25.67      1.23 o 
  -1   4  16       32.16       29.88      1.19 o 
   0   4  16       45.10       35.71      1.05 o 
   1   4  16       32.23       28.42      0.87 o 
   2   4  16       28.75       24.64      1.12 o 
   3   4  16       73.31       74.91      1.90 o 
   4   4  16      154.73      137.56      2.64 o 
   5   4  16       69.67       63.23      3.58 o 
   6   4  16       95.91       95.95      2.36 o 
   7   4  16       28.81       33.10      1.77 o 
   8   4  16      101.66      109.98      4.19 o 
  -7   5  16        4.54        7.27      1.38 o 
  -6   5  16       15.12       12.71      1.35 o 
  -5   5  16       80.26       78.78      2.40 o 
  -4   5  16       12.16       12.23      1.14 o 
  -3   5  16        6.28        6.25      0.77 o 
  -2   5  16       75.18       76.30      2.56 o 
  -1   5  16       87.93       75.95      1.86 o 
   0   5  16        3.95        6.95      0.73 o 
   1   5  16       87.84       75.65      1.58 o 
   2   5  16       75.23       76.48      1.86 o 
   3   5  16        6.32        8.45      0.85 o 
   4   5  16       12.20       13.13      1.05 o 
   5   5  16       80.24       80.46      2.11 o 
   6   5  16       15.12       11.66      1.08 o 
   7   5  16        4.54        6.01      0.97 o 
  -7   6  16       33.89       41.56      2.59 o 
  -6   6  16       11.25        9.41      1.11 o 
  -5   6  16       16.74       19.06      1.33 o 
  -4   6  16       19.66       23.16      1.40 o 
  -3   6  16        3.25        2.03      0.59 o 
  -2   6  16        6.70        5.11      0.91 o 
  -1   6  16       10.44        9.97      0.95 o 
   0   6  16       23.23       20.37      1.47 o 
   1   6  16       10.43       11.35      0.95 o 
   2   6  16        6.71        6.15      0.77 o 
   3   6  16        3.24        1.97      0.56 o 
   4   6  16       19.70       21.11      1.30 o 
   5   6  16       16.78       20.69      1.41 o 
   6   6  16       11.25       12.09      1.14 o 
   7   6  16       33.91       39.14      3.34 o 
  -6   7  16       21.61       30.94      1.82 o 
  -5   7  16       13.24       18.21      2.20 o 
  -4   7  16       26.71       26.44      1.78 o 
  -3   7  16        7.44        8.19      1.06 o 
  -2   7  16       33.58       27.97      1.79 o 
  -1   7  16       15.61       11.71      1.02 o 
   0   7  16       57.14       50.54      1.62 o 
   1   7  16       15.60       10.29      0.95 o 
   2   7  16       33.49       33.38      1.72 o 
   3   7  16        7.46        9.04      1.14 o 
   4   7  16       26.67       27.35      1.51 o 
   5   7  16       13.26       17.76      1.51 o 
   6   7  16       21.62       32.96      2.06 o 
  -6   8  16       27.95       27.07      2.49 o 
  -5   8  16        8.85        6.64      1.19 o 
  -4   8  16       42.43       47.93      2.69 o 
  -3   8  16        9.79        8.95      1.38 o 
  -2   8  16       34.59       37.47      1.81 o 
  -1   8  16      334.07      352.70      5.00 o 
   0   8  16       13.12       10.34      1.19 o 
   1   8  16      334.05      355.03      5.04 o 
   2   8  16       34.59       35.44      1.54 o 
   3   8  16        9.79        7.96      1.08 o 
   4   8  16       42.41       48.33      2.12 o 
   5   8  16        8.83        8.53      1.24 o 
   6   8  16       27.94       29.95      2.06 o 
  -4   9  16       15.25       16.42      4.34 o 
  -3   9  16       59.33       68.11      3.49 o 
  -2   9  16        8.63        6.13      1.12 o 
  -1   9  16       29.09       27.75      2.21 o 
   0   9  16       11.41        8.93      1.19 o 
   1   9  16       29.11       25.84      1.78 o 
   2   9  16        8.65        9.63      1.19 o 
   3   9  16       59.31       70.24      3.19 o 
   4   9  16       15.27       17.90      1.96 o 
   5   9  16       28.78       30.17      2.69 o 
  -3  10  16        7.79        4.95      1.19 o 
  -2  10  16        3.42        2.82      0.91 o 
  -1  10  16       31.76       21.82      2.09 o 
   0  10  16       42.10       58.04      3.10 o 
   1  10  16       31.73       26.23      1.95 o 
   2  10  16        3.41        3.03      1.02 o 
   3  10  16        7.78        5.99      1.08 o 
   1   0  17      246.52      254.40      3.03 o 
   2   0  17      168.53      156.36      2.25 o 
   3   0  17        7.69        6.82      0.61 o 
   4   0  17       62.76       57.54      1.64 o 
   5   0  17       14.53       11.77      1.14 o 
   6   0  17       17.64       19.22      1.71 o 
   7   0  17       46.22       47.60      1.79 o 
   8   0  17       65.87       73.54      2.34 o 
  -8   1  17       39.11       48.48      2.03 o 
  -7   1  17       11.46       15.26      1.72 o 
  -6   1  17       10.89       10.84      1.19 o 
  -5   1  17      238.33      214.32      4.23 o 
  -4   1  17       24.04       31.54      1.45 o 
  -3   1  17      172.57      152.18      3.09 o 
  -2   1  17      232.21      214.68      3.23 o 
  -1   1  17      528.83      505.42      5.84 o 
   0   1  17      244.97      213.43      3.09 o 
   1   1  17      528.91      516.58      4.61 o 
   2   1  17      232.07      222.38      2.53 o 
   3   1  17      172.52      153.63      2.33 o 
   4   1  17       24.03       29.73      1.07 o 
   5   1  17      238.38      215.68      3.12 o 
   6   1  17       10.88       12.32      0.97 o 
   7   1  17       11.45       13.21      1.19 o 
   8   1  17       39.04       45.53      2.40 o 
  -8   2  17        4.49        3.77      0.91 o 
  -7   2  17       15.38       15.24      1.51 o 
  -6   2  17        9.84        8.99      1.14 o 
  -5   2  17       26.44       25.56      1.78 o 
  -4   2  17       51.73       47.40      1.49 o 
  -3   2  17       32.03       31.41      1.19 o 
  -2   2  17      101.51       85.53      1.90 o 
  -1   2  17      276.32      265.01      3.73 o 
   0   2  17       51.77       38.28      1.26 o 
   1   2  17      276.33      272.71      3.17 o 
   2   2  17      101.51       85.77      1.45 o 
   3   2  17       32.08       32.78      1.08 o 
   4   2  17       51.86       45.53      1.31 o 
   5   2  17       26.52       26.70      1.28 o 
   6   2  17        9.82        8.31      1.31 o 
   7   2  17       15.41       14.94      1.47 o 
   8   2  17        4.47        3.53      0.99 o 
  -8   3  17       19.73       27.90      2.17 o 
  -7   3  17      107.96      104.45      3.14 o 
  -6   3  17        0.97       -0.06      0.72 o 
  -5   3  17      103.38       99.97      2.82 o 
  -4   3  17       34.68       26.28      1.32 o 
  -3   3  17       21.27       15.08      1.22 o 
  -2   3  17       54.91       47.24      1.44 o 
  -1   3  17       68.70       80.49      1.92 o 
   0   3  17       47.27       43.34      1.33 o 
   1   3  17       68.72       80.38      1.36 o 
   2   3  17       54.87       49.78      1.42 o 
   3   3  17       21.28       17.67      0.93 o 
   4   3  17       34.67       27.01      1.30 o 
   5   3  17      103.48       92.21      2.21 o 
   6   3  17        0.97        1.13      0.62 o 
   7   3  17      108.04      100.15      2.59 o 
   8   3  17       19.77       23.86      1.61 o 
  -7   4  17        2.30        0.19      0.78 o 
  -6   4  17       33.41       38.43      2.10 o 
  -5   4  17       13.77       15.73      1.22 o 
  -4   4  17       31.83       31.45      1.43 o 
  -3   4  17       57.28       48.89      1.58 o 
  -2   4  17       25.50       27.20      1.19 o 
  -1   4  17       73.65       68.53      1.76 o 
   0   4  17        6.09        6.76      0.57 o 
   1   4  17       73.65       69.16      1.31 o 
   2   4  17       25.56       25.03      1.20 o 
   3   4  17       57.23       47.98      1.51 o 
   4   4  17       31.80       30.86      1.75 o 
   5   4  17       13.83       15.21      1.13 o 
   6   4  17       33.35       35.94      1.69 o 
   7   4  17        2.29        1.18      0.71 o 
  -7   5  17       86.95       89.48      3.09 o 
  -6   5  17       36.18       34.75      2.17 o 
  -5   5  17       92.46       98.05      4.84 o 
  -4   5  17       16.26       14.62      1.26 o 
  -3   5  17       69.28       67.99      1.87 o 
  -2   5  17      133.78      128.07      2.56 o 
  -1   5  17      145.74      130.22      2.53 o 
   0   5  17       31.08       27.73      1.25 o 
   1   5  17      145.78      130.15      2.42 o 
   2   5  17      133.58      128.14      2.46 o 
   3   5  17       69.31       67.34      1.86 o 
   4   5  17       16.21       13.81      1.11 o 
   5   5  17       92.51       94.26      2.32 o 
   6   5  17       36.17       38.31      1.78 o 
   7   5  17       87.01       92.99      2.50 o 
  -7   6  17        1.11        0.94      0.98 o 
  -6   6  17       53.59       60.31      2.72 o 
  -5   6  17       22.23       26.02      1.55 o 
  -4   6  17       18.34       18.93      1.33 o 
  -3   6  17       22.61       28.19      2.00 o 
  -2   6  17        1.07        1.79      0.77 o 
  -1   6  17        3.01        2.97      0.75 o 
   0   6  17        1.40        1.41      0.59 o 
   1   6  17        3.03        4.05      0.64 o 
   2   6  17        1.09        1.81      0.59 o 
   3   6  17       22.64       27.13      1.44 o 
   4   6  17       18.38       19.58      1.37 o 
   5   6  17       22.20       26.98      1.58 o 
   6   6  17       53.59       56.89      1.94 o 
   7   6  17        1.10        1.99      0.68 o 
  -6   7  17       15.32       20.84      1.57 o 
  -5   7  17      109.35      124.18      3.46 o 
  -4   7  17       16.53       17.16      1.57 o 
  -3   7  17       74.15       89.16      2.71 o 
  -2   7  17        8.23       11.07      1.19 o 
  -1   7  17       28.68       24.02      1.68 o 
   0   7  17       57.34       68.56      2.65 o 
   1   7  17       28.71       28.22      1.48 o 
   2   7  17        8.21       12.07      1.51 o 
   3   7  17       74.11       90.55      2.29 o 
   4   7  17       16.48       19.56      1.33 o 
   5   7  17      109.46      121.46      2.81 o 
   6   7  17       15.28       17.28      1.71 o 
  -5   8  17       13.41       14.76      1.63 o 
  -4   8  17       18.25       16.77      1.69 o 
  -3   8  17       31.84       37.53      2.03 o 
  -2   8  17       31.88       35.07      2.06 o 
  -1   8  17      193.59      198.31      4.21 o 
   0   8  17       24.89       38.47      2.49 o 
   1   8  17      193.58      200.11      4.17 o 
   2   8  17       31.88       31.22      2.12 o 
   3   8  17       31.87       45.45      1.72 o 
   4   8  17       18.29       14.10      1.79 o 
   5   8  17       13.41       19.15      1.68 o 
  -4   9  17        4.85        2.30      1.02 o 
  -3   9  17        2.04        1.32      0.81 o 
  -2   9  17        3.48        1.29      1.02 o 
  -1   9  17       22.73       25.69      1.84 o 
   0   9  17        0.33        3.24      0.96 o 
   1   9  17       22.74       29.46      2.39 o 
   2   9  17        3.51        1.97      0.86 o 
   3   9  17        2.03        1.12      0.78 o 
   4   9  17        4.87        5.67      1.08 o 
  -2  10  17       45.73       59.94      3.36 o 
  -1  10  17       70.05       77.54      4.79 o 
   0  10  17      107.89      137.99      4.57 o 
   1  10  17       69.95       69.68      4.51 o 
   2  10  17       45.76       59.22      2.99 o 
   0   0  18       87.47       82.49      2.57 o 
   1   0  18       40.63       38.71      1.40 o 
   2   0  18      110.19      114.14      2.22 o 
   3   0  18      111.93      106.49      2.25 o 
   4   0  18       24.28       28.08      1.43 o 
   5   0  18        2.71        3.23      0.77 o 
   6   0  18        0.13        0.21      0.56 o 
   7   0  18      128.45      140.61      3.54 o 
   8   0  18        2.05        2.81      1.30 o 
  -8   1  18       90.47      101.81      2.85 o 
  -7   1  18       37.17       29.77      1.72 o 
  -6   1  18      162.42      170.79      4.18 o 
  -5   1  18       19.85       18.00      1.40 o 
  -4   1  18       22.53       22.04      1.51 o 
  -3   1  18       96.11       74.66      1.81 o 
  -2   1  18       95.77       81.27      1.86 o 
  -1   1  18      849.22      751.46      9.08 o 
   0   1  18      205.45      187.15      2.95 o 
   1   1  18      849.10      753.81      7.01 o 
   2   1  18       95.82       82.77      1.43 o 
   3   1  18       96.00       77.77      1.61 o 
   4   1  18       22.48       21.85      1.08 o 
   5   1  18       19.81       18.81      1.11 o 
   6   1  18      162.31      166.21      3.46 o 
   7   1  18       37.19       30.96      1.72 o 
   8   1  18       90.46       98.65      3.25 o 
  -8   2  18       93.87       90.08      3.25 o 
  -7   2  18      130.84      134.71      6.96 o 
  -6   2  18       37.08       33.10      2.00 o 
  -5   2  18       79.30       81.07      2.55 o 
  -4   2  18        1.54        0.28      0.53 o 
  -3   2  18       96.62       83.74      2.00 o 
  -2   2  18       23.07       22.84      1.34 o 
  -1   2  18      104.12       96.73      2.07 o 
   0   2  18       62.14       64.90      1.65 o 
   1   2  18      104.27       95.67      1.70 o 
   2   2  18       23.12       22.30      0.82 o 
   3   2  18       96.55       86.40      1.71 o 
   4   2  18        1.54        0.71      0.44 o 
   5   2  18       79.35       83.65      1.89 o 
   6   2  18       37.09       35.05      1.66 o 
   7   2  18      130.73      136.37      3.09 o 
   8   2  18       93.87       87.64      2.97 o 
  -7   3  18      124.63      135.63      3.74 o 
  -6   3  18       22.25       28.12      1.95 o 
  -5   3  18       31.27       40.95      1.84 o 
  -4   3  18        6.64        5.87      0.73 o 
  -3   3  18       97.38       76.76      1.96 o 
  -2   3  18       20.64       22.05      1.63 o 
  -1   3  18       68.42       60.64      1.64 o 
   0   3  18        1.22        0.06      0.37 o 
   1   3  18       68.48       59.36      1.34 o 
   2   3  18       20.48       19.58      0.95 o 
   3   3  18       97.44       75.40      1.62 o 
   4   3  18        6.60        5.70      0.73 o 
   5   3  18       31.27       40.10      1.79 o 
   6   3  18       22.25       26.46      1.78 o 
   7   3  18      124.63      136.48      3.74 o 
  -7   4  18        2.55        2.15      0.89 o 
  -6   4  18       13.22       16.51      1.51 o 
  -5   4  18       10.99        9.18      1.24 o 
  -4   4  18       10.22        9.63      0.97 o 
  -3   4  18       64.09       51.00      1.65 o 
  -2   4  18       83.97       83.19      2.01 o 
  -1   4  18       77.08       68.41      2.06 o 
   0   4  18        7.97        6.78      0.73 o 
   1   4  18       77.14       71.59      1.52 o 
   2   4  18       84.04       83.12      1.96 o 
   3   4  18       64.04       55.90      1.62 o 
   4   4  18       10.26        7.75      0.88 o 
   5   4  18       10.92       11.03      1.09 o 
   6   4  18       13.22       16.29      1.32 o 
   7   4  18        2.54        0.99      0.66 o 
  -7   5  18        5.96        5.35      1.08 o 
  -6   5  18       46.64       52.56      2.38 o 
  -5   5  18       53.34       55.66      1.94 o 
  -4   5  18       66.90       70.19      2.48 o 
  -3   5  18       20.16       20.68      1.33 o 
  -2   5  18       41.12       40.33      1.48 o 
  -1   5  18       41.21       37.06      1.42 o 
   0   5  18        3.07        2.70      0.65 o 
   1   5  18       41.26       39.43      1.57 o 
   2   5  18       41.07       39.81      1.39 o 
   3   5  18       20.13       17.81      1.19 o 
   4   5  18       66.87       70.26      1.97 o 
   5   5  18       53.38       52.71      2.48 o 
   6   5  18       46.65       48.00      3.76 o 
   7   5  18        5.98        8.99      1.10 o 
  -6   6  18       34.46       37.83      2.44 o 
  -5   6  18       21.07       25.39      1.62 o 
  -4   6  18       46.30       53.92      2.48 o 
  -3   6  18      103.99      110.76      2.53 o 
  -2   6  18       34.28       31.16      1.84 o 
  -1   6  18      114.30      113.17      2.87 o 
   0   6  18       51.41       45.44      1.82 o 
   1   6  18      114.28      115.59      2.85 o 
   2   6  18       34.22       31.42      1.41 o 
   3   6  18      103.90      113.99      2.53 o 
   4   6  18       46.34       60.80      2.60 o 
   5   6  18       21.05       26.67      1.62 o 
   6   6  18       34.50       41.59      1.83 o 
  -6   7  18       12.25       10.26      1.40 o 
  -5   7  18       12.22       12.93      1.51 o 
  -4   7  18       12.33       11.50      1.35 o 
  -3   7  18        4.81        4.77      1.02 o 
  -2   7  18       20.04       21.64      1.68 o 
  -1   7  18      103.18       77.47      2.61 o 
   0   7  18        9.21        8.65      1.97 o 
   1   7  18      103.22       77.87      5.64 o 
   2   7  18       20.06       21.55      1.37 o 
   3   7  18        4.80        7.62      0.95 o 
   4   7  18       12.31       15.00      1.30 o 
   5   7  18       12.23       14.91      1.33 o 
   6   7  18       12.24       10.29      1.63 o 
  -5   8  18        3.95        4.00      1.06 o 
  -4   8  18       51.74       60.86      2.44 o 
  -3   8  18       47.25       48.34      2.83 o 
  -2   8  18       29.43       32.39      1.95 o 
  -1   8  18       51.09       58.03      3.60 o 
   0   8  18       15.34       17.27      2.96 o 
   1   8  18       51.10       58.30      2.22 o 
   2   8  18       29.46       36.88      1.73 o 
   3   8  18       47.20       47.40      1.79 o 
   4   8  18       51.75       59.56      3.27 o 
   5   8  18        3.94        3.47      0.91 o 
  -3   9  18      125.59      127.72      3.63 o 
  -2   9  18       32.29       34.75      2.61 o 
  -1   9  18       59.14       59.72      3.09 o 
   0   9  18        1.00        3.93      1.28 o 
   1   9  18       59.13       68.28      2.59 o 
   2   9  18       32.27       34.18      2.17 o 
   3   9  18      125.52      123.07      3.47 o 
  -1  10  18       84.61       91.08      5.36 o 
   0  10  18        7.66       12.12      2.82 o 
   1  10  18       84.63       91.58      4.51 o 
   1   0  19     1941.62     1781.67     16.94 o 
   2   0  19        7.01        6.10      0.74 o 
   3   0  19      158.35      152.52      2.81 o 
   4   0  19       61.43       59.66      1.76 o 
   5   0  19       11.87       14.66      1.16 o 
   6   0  19        7.86       11.03      1.43 o 
   7   0  19        5.70        3.92      0.80 o 
   8   0  19        4.28        2.67      0.86 o 
  -8   1  19       73.97       92.20      5.36 o 
  -7   1  19       61.15       63.84      2.18 o 
  -6   1  19        0.27        0.06      0.62 o 
  -5   1  19        3.25        3.82      0.91 o 
  -4   1  19       44.15       42.31      2.26 o 
  -3   1  19       90.41       86.40      2.08 o 
  -2   1  19      120.12      118.45      2.31 o 
  -1   1  19       44.21       41.82      2.16 o 
   0   1  19      661.05      639.67      7.70 o 
   1   1  19       44.21       43.42      1.36 o 
   2   1  19      120.20      112.98      1.75 o 
   3   1  19       90.38       90.84      1.95 o 
   4   1  19       44.14       40.05      1.28 o 
   5   1  19        3.26        1.09      0.57 o 
   6   1  19        0.26        0.32      0.54 o 
   7   1  19       61.15       64.12      3.13 o 
  -7   2  19       36.35       28.94      2.10 o 
  -6   2  19        4.42        5.92      1.08 o 
  -5   2  19        3.22        3.50      0.82 o 
  -4   2  19       54.10       45.22      2.30 o 
  -3   2  19        7.00        5.04      0.70 o 
  -2   2  19       11.34       14.89      1.02 o 
  -1   2  19       58.82       63.65      1.72 o 
   0   2  19      171.50      207.23      4.64 o 
   1   2  19       58.83       65.05      1.68 o 
   2   2  19       11.35       16.61      0.93 o 
   3   2  19        6.97        5.66      0.60 o 
   4   2  19       54.15       44.61      1.60 o 
   5   2  19        3.22        4.32      0.62 o 
   6   2  19        4.42        5.12      0.85 o 
   7   2  19       36.34       30.82      1.82 o 
  -7   3  19       20.44       23.01      2.63 o 
  -6   3  19      127.52      129.87      3.58 o 
  -5   3  19       31.10       29.67      1.89 o 
  -4   3  19      136.16      136.25      2.74 o 
  -3   3  19       33.66       32.28      1.59 o 
  -2   3  19      147.38      134.34      2.93 o 
  -1   3  19       27.16       26.48      1.33 o 
   0   3  19      101.24       83.38      1.93 o 
   1   3  19       27.24       25.72      1.17 o 
   2   3  19      147.33      133.86      2.20 o 
   3   3  19       33.73       30.68      1.11 o 
   4   3  19      136.16      130.16      2.67 o 
   5   3  19       31.06       28.85      1.84 o 
   6   3  19      127.55      126.12      2.88 o 
   7   3  19       20.41       15.54      1.29 o 
  -7   4  19       35.96       32.95      2.22 o 
  -6   4  19       23.63       15.66      1.57 o 
  -5   4  19       51.41       40.25      2.20 o 
  -4   4  19       98.10       92.35      2.32 o 
  -3   4  19       74.37       77.33      2.07 o 
  -2   4  19       65.86       63.47      2.12 o 
  -1   4  19       88.58       86.72      2.07 o 
   0   4  19       21.93       17.73      1.14 o 
   1   4  19       88.63       90.65      1.86 o 
   2   4  19       65.83       63.87      1.71 o 
   3   4  19       74.38       76.79      1.96 o 
   4   4  19       98.10       93.96      2.29 o 
   5   4  19       51.43       43.70      2.12 o 
   6   4  19       23.66       14.25      1.19 o 
   7   4  19       35.89       30.55      1.82 o 
  -6   5  19       47.26       41.72      2.92 o 
  -5   5  19        4.01        3.85      0.98 o 
  -4   5  19       58.52       62.70      1.97 o 
  -3   5  19       24.62       24.97      1.44 o 
  -2   5  19       10.84       14.26      1.22 o 
  -1   5  19       11.83        9.86      0.91 o 
   0   5  19       10.37       10.79      1.12 o 
   1   5  19       11.78       11.15      1.12 o 
   2   5  19       10.83       14.40      1.09 o 
   3   5  19       24.62       24.93      1.40 o 
   4   5  19       58.46       61.82      1.94 o 
   5   5  19        4.04        4.30      0.92 o 
   6   5  19       47.13       45.27      1.76 o 
  -6   6  19        7.11        2.62      0.95 o 
  -5   6  19       30.34       29.40      1.75 o 
  -4   6  19        2.58        2.87      0.77 o 
  -3   6  19       10.93        8.68      1.34 o 
  -2   6  19       25.29       27.51      1.79 o 
  -1   6  19        6.28       12.14      1.24 o 
   0   6  19        4.95        6.30      0.98 o 
   1   6  19        6.28        9.99      1.08 o 
   2   6  19       25.33       29.53      1.84 o 
   3   6  19       10.92       10.50      1.02 o 
   4   6  19        2.60        4.52      0.83 o 
   5   6  19       30.32       29.54      2.16 o 
   6   6  19        7.08        5.00      0.91 o 
  -5   7  19        3.60        4.09      1.02 o 
  -4   7  19       58.60       68.11      4.65 o 
  -3   7  19       17.22       22.09      1.73 o 
  -2   7  19       41.32       45.74      2.27 o 
  -1   7  19       14.15       17.00      2.11 o 
   0   7  19        6.88        6.44      1.28 o 
   1   7  19       14.13       16.40      1.40 o 
   2   7  19       41.40       42.73      1.89 o 
   3   7  19       17.18       21.97      1.44 o 
   4   7  19       58.68       71.14      2.18 o 
   5   7  19        3.58        4.31      0.83 o 
  -4   8  19        4.63        4.90      1.19 o 
  -3   8  19       31.35       39.00      2.33 o 
  -2   8  19       42.20       45.27      2.12 o 
  -1   8  19       10.82       12.46      1.35 o 
   0   8  19       31.63       24.93      2.19 o 
   1   8  19       10.75       11.17      1.30 o 
   2   8  19       42.15       44.12      2.14 o 
   3   8  19       31.29       39.48      2.20 o 
   4   8  19        4.62        2.78      0.91 o 
  -3   9  19       76.66       78.25      3.82 o 
  -2   9  19       60.21       60.17      3.03 o 
  -1   9  19      167.60      201.27      5.68 o 
   0   9  19      135.76      134.79      5.22 o 
   1   9  19      167.62      205.98      5.58 o 
   3   9  19       76.64       78.84      4.01 o 
   0   0  20     2316.94     2218.66     29.29 o 
   1   0  20       69.58       74.59      1.86 o 
   2   0  20      487.51      465.21      5.73 o 
   3   0  20      147.71      133.51      2.63 o 
   4   0  20       19.76       23.65      1.64 o 
   5   0  20        0.59        0.83      0.59 o 
   6   0  20       47.47       45.84      2.28 o 
   7   0  20       23.88       29.82      1.86 o 
  -7   1  20       32.51       32.56      2.81 o 
  -6   1  20       12.93       14.64      1.26 o 
  -5   1  20        8.03        8.25      1.04 o 
  -4   1  20       24.40       22.12      1.57 o 
  -3   1  20       24.03       21.90      1.25 o 
  -2   1  20        8.54       10.41      0.95 o 
  -1   1  20       17.25       14.67      1.05 o 
   0   1  20        5.39        5.87      0.70 o 
   1   1  20       17.30       13.39      0.93 o 
   2   1  20        8.57       11.68      0.78 o 
   3   1  20       24.05       22.16      1.45 o 
   4   1  20       24.43       23.42      1.58 o 
   5   1  20        8.04       10.86      1.22 o 
   6   1  20       12.92       12.84      1.14 o 
   7   1  20       32.59       32.31      3.22 o 
  -7   2  20       88.45       98.16      2.78 o 
  -6   2  20       19.89       23.96      1.86 o 
  -5   2  20       76.16       79.37      2.66 o 
  -4   2  20       15.14       16.42      1.40 o 
  -3   2  20       41.42       38.05      1.43 o 
  -2   2  20        8.90        9.90      1.06 o 
  -1   2  20        4.34        4.86      0.70 o 
   0   2  20        7.76        9.81      0.83 o 
   1   2  20        4.31        5.35      0.68 o 
   2   2  20        8.94        8.76      0.94 o 
   3   2  20       41.41       38.22      1.25 o 
   4   2  20       15.11       14.73      0.95 o 
   5   2  20       76.10       77.29      3.15 o 
   6   2  20       19.87       19.86      1.55 o 
   7   2  20       88.42      107.34      3.25 o 
  -7   3  20       60.88       57.14      2.55 o 
  -6   3  20       29.43       28.69      2.00 o 
  -5   3  20       45.61       36.07      2.45 o 
  -4   3  20       49.66       51.37      3.07 o 
  -3   3  20       26.15       22.05      1.33 o 
  -2   3  20       12.24       12.93      1.02 o 
  -1   3  20       37.96       38.74      1.40 o 
   0   3  20       87.19       89.26      2.08 o 
   1   3  20       37.94       38.65      1.36 o 
   2   3  20       12.28       12.90      1.26 o 
   3   3  20       26.18       21.73      1.13 o 
   4   3  20       49.62       49.62      1.68 o 
   5   3  20       45.65       42.38      1.62 o 
   6   3  20       29.40       28.01      2.12 o 
   7   3  20       60.88       57.61      2.11 o 
  -6   4  20       54.45       61.76      2.55 o 
  -5   4  20       19.48       20.38      1.84 o 
  -4   4  20       15.80       18.85      1.29 o 
  -3   4  20       75.00       66.91      1.97 o 
  -2   4  20       17.26       16.19      1.09 o 
  -1   4  20       49.89       45.60      1.58 o 
   0   4  20        5.90        9.07      0.88 o 
   1   4  20       49.76       46.22      3.67 o 
   2   4  20       17.23       16.39      1.30 o 
   3   4  20       74.88       70.40      1.93 o 
   4   4  20       15.78       18.82      1.33 o 
   5   4  20       19.51       19.89      1.63 o 
   6   4  20       54.44       60.40      2.56 o 
  -6   5  20        6.98       10.44      1.66 o 
  -5   5  20       16.29       19.67      2.34 o 
  -4   5  20       52.63       50.64      1.79 o 
  -3   5  20        4.80        1.96      0.62 o 
  -2   5  20       57.50       58.88      1.90 o 
  -1   5  20       27.65       34.10      1.75 o 
   0   5  20        3.24        2.23      0.75 o 
   1   5  20       27.65       30.26      2.29 o 
   2   5  20       57.43       54.25      1.99 o 
   3   5  20        4.80        1.64      0.66 o 
   4   5  20       52.54       51.83      2.11 o 
   5   5  20       16.29       21.61      1.67 o 
   6   5  20        6.98       12.17      1.84 o 
  -5   6  20        7.32       12.99      1.54 o 
  -4   6  20      132.53      155.20      3.30 o 
  -3   6  20       13.55       17.86      1.51 o 
  -2   6  20       74.92       80.25      2.59 o 
  -1   6  20        6.79        6.97      1.31 o 
   0   6  20       22.25       12.13      1.60 o 
   1   6  20        6.79        6.17      1.28 o 
   2   6  20       74.93       81.53      2.60 o 
   3   6  20       13.55       18.86      1.33 o 
   4   6  20      132.57      156.95      3.21 o 
   5   6  20        7.31       12.17      1.18 o 
  -5   7  20        9.85       10.06      1.51 o 
  -4   7  20       10.58        7.26      1.19 o 
  -3   7  20        1.31        3.78      1.02 o 
  -2   7  20       16.51       10.07      1.24 o 
  -1   7  20        0.69        3.02      0.86 o 
   0   7  20        0.32       -0.73      0.73 o 
   1   7  20        0.69        2.31      1.08 o 
   2   7  20       16.51       14.03      1.40 o 
   3   7  20        1.31        2.71      0.73 o 
   4   7  20       10.57        8.24      1.05 o 
   5   7  20        9.86       12.48      1.22 o 
  -4   8  20        5.69        8.57      1.35 o 
  -3   8  20        1.89        2.09      0.82 o 
  -2   8  20       10.49        5.61      1.85 o 
  -1   8  20       22.37       17.82      2.74 o 
   0   8  20       74.45       68.75      6.63 o 
   1   8  20       22.36       21.00      2.40 o 
   2   8  20       10.51        8.92      1.49 o 
   3   8  20        1.91        1.06      0.86 o 
   4   8  20        5.69        7.84      1.65 o 
  -2   9  20       71.12       95.20      3.14 o 
  -1   9  20      105.90      139.32      4.79 o 
   0   9  20       37.35       46.73      2.84 o 
   1   9  20      105.97      150.03      6.49 o 
   2   9  20       71.13      101.26      5.92 o 
   1   0  21      240.21      236.81      3.65 o 
   2   0  21      394.14      375.06      4.97 o 
   3   0  21      124.49      109.63      2.42 o 
   4   0  21       73.32       68.49      1.97 o 
   5   0  21       67.49       66.60      2.03 o 
   6   0  21       75.33       72.22      2.25 o 
   7   0  21       46.73       46.30      2.17 o 
  -7   1  21        0.57        1.02      0.83 o 
  -6   1  21       11.55       20.02      1.51 o 
  -5   1  21       81.53       88.33      3.17 o 
  -4   1  21       27.12       20.44      1.32 o 
  -3   1  21       67.97       64.66      1.90 o 
  -2   1  21       69.97       59.05      1.71 o 
  -1   1  21       28.68       29.25      2.05 o 
   0   1  21       56.62       48.21      1.53 o 
   1   1  21       28.63       29.26      1.48 o 
   2   1  21       70.09       65.98      2.17 o 
   3   1  21       67.98       61.74      1.82 o 
   4   1  21       27.13       24.09      1.43 o 
   5   1  21       81.53       87.96      2.35 o 
   6   1  21       11.54       16.01      1.28 o 
   7   1  21        0.56        1.37      0.91 o 
  -7   2  21      138.69      162.09      3.69 o 
  -6   2  21       39.45       58.89      3.27 o 
  -5   2  21       88.99      102.59      3.08 o 
  -4   2  21       43.66       47.75      2.84 o 
  -3   2  21       21.36       18.32      1.23 o 
  -2   2  21       16.43       13.32      1.00 o 
  -1   2  21       10.93        8.00      0.83 o 
   0   2  21       53.73       51.26      1.57 o 
   1   2  21       10.88        8.25      0.81 o 
   2   2  21       16.38       13.07      1.24 o 
   3   2  21       21.32       19.82      1.25 o 
   4   2  21       43.71       46.25      1.45 o 
   5   2  21       88.91       97.13      2.43 o 
   6   2  21       39.50       52.30      1.93 o 
   7   2  21      138.65      169.08      8.09 o 
  -6   3  21       46.40       50.38      2.33 o 
  -5   3  21      164.55      174.76      5.57 o 
  -4   3  21       11.31       11.67      2.17 o 
  -3   3  21       55.52       62.17      1.86 o 
  -2   3  21       99.69       89.16      2.21 o 
  -1   3  21       13.66        9.77      0.91 o 
   0   3  21        2.80        2.80      0.62 o 
   1   3  21       13.65       10.15      0.95 o 
   2   3  21       99.75       88.27      2.53 o 
   3   3  21       55.50       58.64      2.93 o 
   4   3  21       11.30       10.09      0.99 o 
   5   3  21      164.40      180.19      3.45 o 
   6   3  21       46.36       52.08      1.97 o 
  -6   4  21        2.54        3.06      1.19 o 
  -5   4  21        3.38        4.14      1.57 o 
  -4   4  21        1.36        1.54      0.68 o 
  -3   4  21       26.86       28.70      1.58 o 
  -2   4  21       28.26       27.68      1.51 o 
  -1   4  21       23.66       21.53      1.33 o 
   0   4  21       52.94       61.66      1.76 o 
   1   4  21       23.61       17.13      2.11 o 
   2   4  21       28.25       31.13      2.40 o 
   3   4  21       26.86       31.56      1.74 o 
   4   4  21        1.35        1.46      0.75 o 
   5   4  21        3.40        4.97      1.18 o 
   6   4  21        2.52        2.09      0.81 o 
  -6   5  21        0.20        0.67      0.91 o 
  -5   5  21        6.42        5.40      1.12 o 
  -4   5  21        5.77       10.94      1.17 o 
  -3   5  21       56.39       66.11      2.28 o 
  -2   5  21       31.35       37.05      1.64 o 
  -1   5  21       19.77       22.92      1.68 o 
   0   5  21       28.26       26.43      1.66 o 
   1   5  21       19.79       20.94      1.97 o 
   2   5  21       31.40       36.13      3.38 o 
   3   5  21       56.44       64.57      2.27 o 
   4   5  21        5.77       10.09      1.03 o 
   5   5  21        6.42        5.16      0.90 o 
   6   5  21        0.20        0.97      0.68 o 
  -5   6  21       39.72       37.00      2.38 o 
  -4   6  21       15.18       15.68      1.57 o 
  -3   6  21        0.25       -0.04      0.61 o 
  -2   6  21       22.98       25.77      1.84 o 
  -1   6  21        5.62        4.51      0.98 o 
   0   6  21       10.12        3.59      1.08 o 
   1   6  21        5.61        6.08      1.40 o 
   2   6  21       22.91       21.95      2.09 o 
   3   6  21        0.25        0.14      0.69 o 
   4   6  21       15.14       16.76      1.33 o 
   5   6  21       39.72       39.78      2.48 o 
  -4   7  21       57.55       71.94      3.86 o 
  -3   7  21        9.46        9.55      1.30 o 
  -2   7  21       26.50       32.69      2.93 o 
  -1   7  21       20.39       20.72      1.96 o 
   0   7  21        1.54        1.59      1.13 o 
   1   7  21       20.38       22.05      2.54 o 
   2   7  21       26.57       32.05      2.59 o 
   3   7  21        9.48        7.29      1.19 o 
   4   7  21       57.57       73.33      2.26 o 
  -3   8  21      110.13      120.43      3.58 o 
  -2   8  21        4.48        5.08      1.02 o 
  -1   8  21      183.64      182.41      5.28 o 
   0   8  21        4.52        2.11      1.20 o 
   2   8  21        4.50        3.43      1.28 o 
   3   8  21      110.17      117.81      5.86 o 
   0   0  22        6.59        7.43      1.69 o 
   1   0  22        0.00        0.48      0.48 o 
   2   0  22       36.00       34.02      1.66 o 
   3   0  22        0.61        0.75      0.65 o 
   4   0  22       23.70       17.38      1.30 o 
   5   0  22        7.30        2.70      0.68 o 
   6   0  22       13.58        7.48      1.02 o 
  -6   1  22       43.09       41.88      3.89 o 
  -5   1  22       49.43       56.48      2.03 o 
  -4   1  22       12.61       15.79      1.22 o 
  -3   1  22      200.90      206.32      4.28 o 
  -2   1  22      157.85      155.14      2.94 o 
  -1   1  22      133.31      127.17      2.59 o 
   0   1  22       91.85       92.08      2.13 o 
   1   1  22      133.26      135.08      2.66 o 
   2   1  22      157.76      157.66      3.52 o 
   3   1  22      200.84      203.68      4.17 o 
   4   1  22       12.59       16.57      1.18 o 
   5   1  22       49.39       54.30      2.73 o 
   6   1  22       43.13       42.08      4.19 o 
  -6   2  22      169.72      180.22      3.95 o 
  -5   2  22       10.70       10.70      1.35 o 
  -4   2  22        7.25        7.38      1.14 o 
  -3   2  22       30.25       28.70      1.46 o 
  -2   2  22       93.19       94.57      2.31 o 
  -1   2  22       18.08       18.80      1.68 o 
   0   2  22      135.87      123.79      2.56 o 
   1   2  22       18.03       18.11      1.19 o 
   2   2  22       93.22       93.46      2.66 o 
   3   2  22       30.28       30.00      1.40 o 
   4   2  22        7.26        7.14      0.76 o 
   5   2  22       10.74       13.29      1.16 o 
   6   2  22      169.76      176.90      4.21 o 
  -6   3  22       19.11       24.01      1.94 o 
  -5   3  22       57.82       48.42      2.22 o 
  -4   3  22        4.44        3.45      0.98 o 
  -3   3  22       62.93       59.83      1.89 o 
  -2   3  22       17.58       18.11      1.26 o 
  -1   3  22        3.81        3.33      0.68 o 
   0   3  22        2.28        2.08      0.59 o 
   1   3  22        3.79        4.02      0.91 o 
   2   3  22       17.64       17.83      1.40 o 
   3   3  22       62.97       59.11      2.63 o 
   4   3  22        4.48        3.72      0.73 o 
   5   3  22       57.83       48.72      1.99 o 
   6   3  22       19.08       27.59      1.71 o 
  -6   4  22       10.07       11.00      1.47 o 
  -5   4  22        6.30        9.27      1.59 o 
  -4   4  22       12.53       12.84      1.69 o 
  -3   4  22        6.68        3.54      0.73 o 
  -2   4  22        3.56        2.64      0.68 o 
  -1   4  22      102.57      107.93      3.56 o 
   0   4  22        2.46        3.06      0.66 o 
   1   4  22      102.58      103.48      3.59 o 
   2   4  22        3.56        2.11      1.00 o 
   3   4  22        6.67        3.29      0.81 o 
   4   4  22       12.54       11.63      1.13 o 
   5   4  22        6.30        7.43      1.59 o 
   6   4  22       10.07        9.59      1.13 o 
  -5   5  22       41.59       32.15      2.17 o 
  -4   5  22        5.16        4.66      0.80 o 
  -3   5  22      144.72      149.73      3.20 o 
  -2   5  22       42.83       45.90      1.75 o 
  -1   5  22      113.66      112.97      4.51 o 
   0   5  22       73.22       73.56      4.23 o 
   1   5  22      113.66      123.10      3.99 o 
   2   5  22       42.76       47.82      3.81 o 
   3   5  22      144.81      154.20      3.67 o 
   4   5  22        5.14        3.75      1.22 o 
   5   5  22       41.63       35.91      1.93 o 
  -4   6  22        0.64        0.59      0.75 o 
  -3   6  22        5.76        2.86      1.01 o 
  -2   6  22        1.82        1.88      0.81 o 
  -1   6  22       51.41       62.17      2.38 o 
   0   6  22        8.46        6.50      1.40 o 
   1   6  22       51.36       56.82      2.82 o 
   2   6  22        1.81        0.44      1.13 o 
   3   6  22        5.76        3.56      1.16 o 
   4   6  22        0.65        1.03      0.78 o 
  -3   7  22        4.80        5.91      1.19 o 
  -2   7  22        3.11        3.03      0.91 o 
  -1   7  22       27.31       32.12      3.00 o 
   0   7  22        0.22        0.19      0.88 o 
   1   7  22       27.32       30.03      2.49 o 
   2   7  22        3.12        2.85      1.27 o 
   3   7  22        4.82        4.94      1.23 o 
  -2   8  22       85.67      127.67      3.63 o 
  -1   8  22       14.02       21.43      3.38 o 
   0   8  22      255.36      336.67     11.00 o 
   1   8  22       14.01       23.55      2.29 o 
   2   8  22       85.63      119.06      4.93 o 
   1   0  23       15.80       18.07      1.17 o 
   2   0  23       19.10       19.88      1.57 o 
   3   0  23       57.68       55.42      2.16 o 
   4   0  23        0.12        0.63      0.75 o 
   5   0  23       13.04        8.92      1.10 o 
   6   0  23       21.93       20.79      1.54 o 
  -6   1  23       88.79       94.93      2.70 o 
  -5   1  23       25.16       32.44      1.79 o 
  -4   1  23      189.49      178.92      4.12 o 
  -3   1  23       17.66       13.73      1.38 o 
  -2   1  23      176.65      169.73      5.21 o 
  -1   1  23      209.29      203.07      3.43 o 
   0   1  23        8.37        8.34      0.90 o 
   1   1  23      209.25      207.65      3.54 o 
   2   1  23      176.90      171.43      4.52 o 
   3   1  23       17.66       16.99      1.40 o 
   4   1  23      189.55      185.60      4.17 o 
   5   1  23       25.19       34.08      1.78 o 
   6   1  23       88.76       91.61      2.98 o 
  -6   2  23       13.08       21.25      1.54 o 
  -5   2  23        8.12       13.30      1.23 o 
  -4   2  23       31.63       39.13      2.21 o 
  -3   2  23        2.79        7.21      1.02 o 
  -2   2  23       26.43       23.94      1.43 o 
  -1   2  23        7.62        7.52      0.88 o 
   0   2  23        2.92        2.50      0.90 o 
   1   2  23        7.64        6.87      0.88 o 
   2   2  23       26.40       25.13      1.72 o 
   3   2  23        2.78        4.61      0.98 o 
   4   2  23       31.66       44.59      1.76 o 
   5   2  23        8.13       10.32      1.30 o 
   6   2  23       13.12       17.85      1.68 o 
  -5   3  23       79.70       89.69      3.09 o 
  -4   3  23       29.89       27.93      2.39 o 
  -3   3  23       13.65       14.93      1.26 o 
  -2   3  23        2.81        2.30      0.62 o 
  -1   3  23       31.86       32.18      1.49 o 
   0   3  23        0.30       -0.12      0.48 o 
   1   3  23       31.84       27.89      1.79 o 
   2   3  23        2.81        0.94      0.89 o 
   3   3  23       13.65       14.56      1.79 o 
   4   3  23       29.88       29.85      1.89 o 
   5   3  23       79.82       90.75      2.49 o 
  -5   4  23       25.80       25.70      1.98 o 
  -4   4  23       51.77       63.82      3.09 o 
  -3   4  23      100.41      107.05      2.66 o 
  -2   4  23        0.36        0.39      0.59 o 
  -1   4  23      136.26      150.43      3.06 o 
   0   4  23       59.09       65.22      2.00 o 
   1   4  23      136.34      152.56      4.48 o 
   2   4  23        0.36        0.56      0.80 o 
   3   4  23      100.47      106.52      3.88 o 
   4   4  23       51.67       62.19      3.52 o 
   5   4  23       25.76       25.58      1.79 o 
  -5   5  23        3.52        5.51      1.40 o 
  -4   5  23        9.11        9.62      1.11 o 
  -3   5  23        9.20       12.60      1.27 o 
  -2   5  23        0.35        0.68      0.69 o 
  -1   5  23       13.05       13.60      1.91 o 
   0   5  23        8.89        6.72      2.96 o 
   1   5  23       13.05       15.31      1.89 o 
   2   5  23        0.35        0.99      1.00 o 
   3   5  23        9.19       14.08      2.11 o 
   4   5  23        9.10        9.28      1.72 o 
   5   5  23        3.51        4.82      1.75 o 
  -4   6  23        1.89        3.85      0.98 o 
  -3   6  23        8.49        8.29      1.30 o 
  -2   6  23        5.65        3.79      0.98 o 
  -1   6  23       19.34       19.93      1.68 o 
   0   6  23       17.91       16.71      1.99 o 
   1   6  23       19.36       19.83      2.09 o 
   2   6  23        5.62        6.07      1.41 o 
   3   6  23        8.47        9.18      1.60 o 
   4   6  23        1.90        3.24      0.91 o 
  -3   7  23       16.99       19.28      2.29 o 
  -2   7  23       13.07        7.84      1.61 o 
  -1   7  23       31.58       33.65      5.36 o 
   0   7  23       41.07       38.04      7.47 o 
   1   7  23       31.61       35.96      4.65 o 
   2   7  23       13.07        8.04      1.60 o 
   3   7  23       17.00       23.12      3.38 o 
   0   0  24       95.95       95.22      3.17 o 
   1   0  24       17.24       19.36      1.29 o 
   2   0  24       53.04       50.68      2.06 o 
   3   0  24        7.26        8.42      1.15 o 
   4   0  24        6.36        4.04      0.98 o 
   5   0  24       26.29       15.35      1.29 o 
  -5   1  24       18.65       21.90      1.55 o 
  -4   1  24       97.18       94.66      4.57 o 
  -3   1  24      133.04      137.73      4.82 o 
  -2   1  24       39.36       41.99      1.60 o 
  -1   1  24       34.48       40.75      3.05 o 
   0   1  24       25.09       20.01      1.30 o 
   1   1  24       34.50       41.87      1.50 o 
   2   1  24       39.33       41.78      1.89 o 
   3   1  24      132.98      146.55      8.04 o 
   4   1  24       97.18       96.66      2.98 o 
   5   1  24       18.66       21.37      1.79 o 
  -5   2  24       36.62       33.79      1.94 o 
  -4   2  24      255.62      263.92      5.32 o 
  -3   2  24       25.87       23.66      1.78 o 
  -2   2  24       66.66       66.66      2.44 o 
  -1   2  24        8.34        7.67      1.24 o 
   0   2  24        7.24        5.27      0.74 o 
   1   2  24        8.34       11.55      1.30 o 
   2   2  24       66.74       62.79      2.88 o 
   3   2  24       25.87       23.10      1.68 o 
   4   2  24      255.73      267.17      6.48 o 
   5   2  24       36.60       28.76      3.67 o 
  -5   3  24       49.18       55.08      2.48 o 
  -4   3  24       54.63       70.39      2.59 o 
  -3   3  24       14.79       17.53      1.33 o 
  -2   3  24       75.17       85.11      2.28 o 
  -1   3  24       10.94        8.29      0.94 o 
   0   3  24       13.51       12.61      1.08 o 
   1   3  24       10.95       11.55      2.79 o 
   2   3  24       75.13       79.75      3.29 o 
   3   3  24       14.83       14.95      1.79 o 
   4   3  24       54.61       62.60      3.09 o 
   5   3  24       49.13       54.39      2.31 o 
  -4   4  24       25.42       26.69      2.05 o 
  -3   4  24       20.28       21.62      2.65 o 
  -2   4  24       38.21       55.28      2.36 o 
  -1   4  24       16.49       16.69      1.26 o 
   0   4  24        1.64        1.41      0.88 o 
   1   4  24       16.50       18.78      2.40 o 
   2   4  24       38.21       49.99      2.69 o 
   3   4  24       20.28       19.19      2.09 o 
   4   4  24       25.43       23.78      2.29 o 
  -4   5  24       25.92       31.94      2.21 o 
  -3   5  24       10.32        9.02      1.03 o 
  -2   5  24       39.90       39.84      2.57 o 
  -1   5  24        5.33        6.69      1.12 o 
   0   5  24      191.54      214.30      8.18 o 
   1   5  24        5.33        5.96      1.41 o 
   2   5  24       39.87       43.58      4.23 o 
   3   5  24       10.33       10.86      1.76 o 
   4   5  24       25.95       31.58      2.69 o 
  -3   6  24        4.29        3.37      1.27 o 
  -2   6  24        4.00        6.40      1.55 o 
  -1   6  24       32.87       33.94      2.69 o 
   0   6  24        0.01        0.22      0.88 o 
   1   6  24       32.85       31.26      2.57 o 
   2   6  24        4.03        5.22      1.40 o 
   3   6  24        4.30        3.51      1.97 o 
  -1   7  24       24.54       30.29      2.69 o 
   0   7  24        3.09        0.56      2.11 o 
   1   7  24       24.50       25.06      2.49 o 
   1   0  25      235.34      241.54      4.00 o 
   2   0  25       69.07       85.07      2.76 o 
   3   0  25      107.31      128.20      4.61 o 
   4   0  25       32.49       53.16      2.33 o 
   5   0  25       12.23       19.52      1.68 o 
  -5   1  25       17.81       14.26      1.51 o 
  -4   1  25       35.64       41.16      3.09 o 
  -3   1  25        4.82        7.22      1.12 o 
  -2   1  25       41.02       37.67      1.90 o 
  -1   1  25        3.79        3.86      0.71 o 
   0   1  25        1.15        0.78      0.61 o 
   1   1  25        3.78        3.49      0.73 o 
   2   1  25       40.96       40.56      2.12 o 
   3   1  25        4.83        9.40      1.24 o 
   4   1  25       35.61       47.56      2.28 o 
   5   1  25       17.78       15.11      1.51 o 
  -5   2  25       71.66       77.04      7.75 o 
  -4   2  25       22.13       21.94      1.84 o 
  -3   2  25      111.22      102.36      4.39 o 
  -2   2  25       15.48       19.12      1.33 o 
  -1   2  25       53.66       55.17      1.82 o 
   0   2  25        0.00       -0.18      0.65 o 
   1   2  25       53.76       57.74      2.27 o 
   2   2  25       15.44       16.26      1.51 o 
   3   2  25      111.26       98.60      2.98 o 
   4   2  25       22.18       22.59      4.37 o 
   5   2  25       71.66       75.96      3.48 o 
  -4   3  25       63.21       73.60      2.77 o 
  -3   3  25        4.06        2.61      0.91 o 
  -2   3  25       70.98       77.99      2.28 o 
  -1   3  25        0.44        0.47      0.62 o 
   0   3  25       28.54       28.61      1.64 o 
   1   3  25        0.44        0.40      0.69 o 
   2   3  25       71.01       74.86      3.29 o 
   3   3  25        4.04        1.41      1.00 o 
   4   3  25       63.23       70.21      4.51 o 
  -4   4  25        2.57        1.91      0.86 o 
  -3   4  25        7.23        3.53      0.83 o 
  -2   4  25       34.48       35.61      1.79 o 
  -1   4  25        5.29        5.55      0.88 o 
   0   4  25       69.36       77.66      3.37 o 
   1   4  25        5.28        6.62      1.28 o 
   2   4  25       34.55       31.45      2.49 o 
   3   4  25        7.24        4.75      1.35 o 
   4   4  25        2.59        1.64      1.08 o 
  -3   5  25        3.90        3.67      0.98 o 
  -2   5  25        4.98        1.57      1.30 o 
  -1   5  25        3.45        3.14      1.40 o 
   0   5  25        3.06        1.97      1.00 o 
   1   5  25        3.44        0.70      1.00 o 
   2   5  25        4.98        2.68      2.11 o 
   3   5  25        3.91        3.78      2.11 o 
  -2   6  25        3.75        2.37      0.95 o 
  -1   6  25       43.53       42.46      6.91 o 
   0   6  25        1.87        3.47      1.28 o 
   1   6  25       43.55       42.50      2.96 o 
   2   6  25        3.76        2.31      1.08 o 
   0   0  26       39.08       39.22      2.17 o 
   1   0  26       22.71       22.89      1.48 o 
   2   0  26        2.18        2.19      0.78 o 
   3   0  26        9.03        7.52      1.19 o 
   4   0  26       19.32       14.08      1.86 o 
  -4   1  26       13.42        8.58      1.35 o 
  -3   1  26       38.10       39.14      4.71 o 
  -2   1  26        3.49        3.45      0.91 o 
  -1   1  26       14.03       14.28      1.18 o 
   0   1  26        0.13        0.22      0.59 o 
   1   1  26       14.02       14.14      2.32 o 
   2   1  26        3.48        1.97      0.93 o 
   3   1  26       38.12       32.09      2.10 o 
   4   1  26       13.39        8.92      1.24 o 
  -4   2  26       25.72       28.74      2.17 o 
  -3   2  26       68.98       69.95      2.66 o 
  -2   2  26        4.68        7.65      0.93 o 
  -1   2  26       11.88       12.47      1.17 o 
   0   2  26       44.32       53.47      1.86 o 
   1   2  26       11.88       14.06      2.11 o 
   2   2  26        4.70        8.47      1.40 o 
   3   2  26       68.92       69.38      3.29 o 
   4   2  26       25.74       28.69      2.57 o 
  -4   3  26        6.58        7.05      2.26 o 
  -3   3  26       60.33       70.00      3.67 o 
  -2   3  26       37.47       43.85      1.99 o 
  -1   3  26        4.42        4.05      0.77 o 
   0   3  26       71.75       86.10      2.81 o 
   1   3  26        4.40        4.13      0.95 o 
   2   3  26       37.48       39.91      2.64 o 
   3   3  26       60.34       62.66      5.22 o 
  -3   4  26       86.22      103.94      3.31 o 
  -2   4  26       43.76       54.30      2.01 o 
  -1   4  26       22.79       25.94      1.84 o 
   0   4  26       32.47       40.32      2.64 o 
   1   4  26       22.80       23.50      2.82 o 
   2   4  26       43.78       50.65      2.89 o 
   3   4  26       86.20       99.29      5.64 o 
  -2   5  26       18.05       17.50      1.68 o 
  -1   5  26        4.12        3.95      1.20 o 
   0   5  26        4.40        4.34      1.28 o 
   1   5  26        4.13        3.60      1.28 o 
   2   5  26       18.00       17.78      2.17 o 
   1   0  27       68.17       88.29      2.41 o 
   2   0  27       18.51       30.97      2.10 o 
   3   0  27        7.21       14.50      1.59 o 
  -3   1  27        0.36        0.17      0.75 o 
  -2   1  27       50.12       52.82      2.77 o 
  -1   1  27        5.06        4.85      0.86 o 
   0   1  27       50.14       48.90      1.84 o 
   1   1  27        5.05        2.95      0.89 o 
   2   1  27       50.20       54.32      3.55 o 
   3   1  27        0.35       -0.65      0.65 o 
  -3   2  27       11.07       15.15      1.61 o 
  -2   2  27       10.14        9.07      1.24 o 
  -1   2  27       14.57       13.88      1.63 o 
   0   2  27        0.42        0.90      0.66 o 
   1   2  27       14.53       15.70      1.45 o 
   2   2  27       10.16       11.84      1.45 o 
   3   2  27       11.06       10.90      1.69 o 
  -2   3  27        1.48        2.07      0.75 o 
  -1   3  27       18.44       23.38      1.63 o 
   0   3  27       42.83       60.57      2.58 o 
   1   3  27       18.44       20.10      2.19 o 
   2   3  27        1.48        2.96      1.00 o 
  -2   4  27       13.13       17.26      2.19 o 
  -1   4  27       15.57       17.38      1.59 o 
   0   4  27        1.75        0.13      0.88 o 
   1   4  27       15.60       13.64      1.89 o 
   2   4  27       13.12       15.51      2.82 o 
   0   0  28       45.09       41.83      2.50 o 
   1   0  28        4.15        6.47      1.19 o 
   2   0  28       22.75       22.46      1.78 o 
  -2   1  28       50.91       57.16      3.38 o 
  -1   1  28        4.18        5.59      1.06 o 
   0   1  28       58.12       72.81      2.24 o 
   1   1  28        4.20        4.27      1.02 o 
   2   1  28       50.89       63.58      6.28 o 
  -2   2  28       24.02       23.72      2.27 o 
  -1   2  28       27.74       37.01      1.84 o 
   0   2  28       25.06       23.43      1.81 o 
   1   2  28       27.75       34.56      2.43 o 
   2   2  28       24.00       24.72      3.30 o 
  -1   3  28       33.86       45.49      2.21 o 
   0   3  28        0.34        1.05      0.78 o 
   1   3  28       33.87       38.56      4.51 o 
                                                 
